# Supplementary material for: Integrated Genomic and GEO Data Analysis Reveals Therapeutic Targets for Rosacea
Source: J Cosmet Dermatol. 2025 Jul 10;24(7):e70334. doi: 10.1111/jocd.70334 (PMC12242367; doi:10.1111/jocd.70334)
Supplement: Supplementary file 2 — Table S1. Data sources in our study sun‐exposed: sun‐exposed skin of the lower leg; nonsun‐exposed, sun‐not‐exposed suprapubic skin. Table S2. The final list of druggable gene symbols used in this study. Table S3. Genetic variants of eQTLs that were used in the discovery phase. Table S4. Mendelian randomization analysis of eQTL in blood on rosacea. Table S5. Mendelian randomization analysis of eQTL in skin tissue on rosacea. MR, Mendelian randomization; N, number of SNPs included in the MR analysis. CI 95, 95% confidence interval. Table S6. Results of heterogeneity test. Table S7. Results of MR Egger intercept horizontal pleiotropy test. Table S8. Results of the Steiger directionality test. Both causal directions were tested. SNP r2, explained variance by the included SNPs on the exposure or outcome. Table S9. Results of SMR and HEIDI test. Table S10. Differentially expressed results of GEO analysis. Table S11. The KEGG pathway analysis of IRF1‐centered network. Table S12. The KEGG pathway analysis of SLC22A5‐centered network. [file JOCD-24-e70334-s002.xlsx]

## Sheet: Table S1
Table S1: Data sources in our study sun-exposed: sun-exposed skin of the lower leg; nonsun-exposed: sun-not-exposed suprapubic skin.
Study	Phenotype	Cases	Controls	Race
eQTLGen Consortium	Whole blood	31684	NA	European
GTEx	sun-exposed	517	NA	European
GTEx	nonsun-exposed	605	NA	European
FinnGen R11	Rosacea	2808	432686	European

## Sheet: Table S2
Table S2. The final list of druggable gene symbols used in this study
Druggable gene symbol name	Description
A1BG	alpha-1-B glycoprotein [Source:HGNC Symbol;Acc:5]
A2M	alpha-2-macroglobulin [Source:HGNC Symbol;Acc:7]
A2ML1	alpha-2-macroglobulin-like 1 [Source:HGNC Symbol;Acc:23336]
AADACL2	arylacetamide deacetylase-like 2 [Source:HGNC Symbol;Acc:24427]
AADAT	aminoadipate aminotransferase [Source:HGNC Symbol;Acc:17929]
AAK1	AP2 associated kinase 1 [Source:HGNC Symbol;Acc:19679]
AANAT	NA
AATK	apoptosis-associated tyrosine kinase [Source:HGNC Symbol;Acc:21]
ABAT	4-aminobutyrate aminotransferase [Source:HGNC Symbol;Acc:23]
ABCA1	ATP-binding cassette, sub-family A (ABC1), member 1 [Source:HGNC Symbol;Acc:29]
ABCA12	ATP-binding cassette, sub-family A (ABC1), member 12 [Source:HGNC Symbol;Acc:14637]
ABCA13	ATP-binding cassette, sub-family A (ABC1), member 13 [Source:HGNC Symbol;Acc:14638]
ABCA2	ATP-binding cassette, sub-family A (ABC1), member 2 [Source:HGNC Symbol;Acc:32]
ABCA3	ATP-binding cassette, sub-family A (ABC1), member 3 [Source:HGNC Symbol;Acc:33]
ABCA4	ATP-binding cassette, sub-family A (ABC1), member 4 [Source:HGNC Symbol;Acc:34]
ABCA5	NA
ABCA7	ATP-binding cassette, sub-family A (ABC1), member 7 [Source:HGNC Symbol;Acc:37]
ABCB1	ATP-binding cassette, sub-family B (MDR/TAP), member 1 [Source:HGNC Symbol;Acc:40]
ABCB11	ATP-binding cassette, sub-family B (MDR/TAP), member 11 [Source:HGNC Symbol;Acc:42]
ABCB4	ATP-binding cassette, sub-family B (MDR/TAP), member 4 [Source:HGNC Symbol;Acc:45]
ABCB5	ATP-binding cassette, sub-family B (MDR/TAP), member 5 [Source:HGNC Symbol;Acc:46]
ABCB6	ATP-binding cassette, sub-family B (MDR/TAP), member 6 [Source:HGNC Symbol;Acc:47]
ABCB7	ATP-binding cassette, sub-family B (MDR/TAP), member 7 [Source:HGNC Symbol;Acc:48]
ABCB8	ATP-binding cassette, sub-family B (MDR/TAP), member 8 [Source:HGNC Symbol;Acc:49]
ABCC1	ATP-binding cassette, sub-family C (CFTR/MRP), member 1 [Source:HGNC Symbol;Acc:51]
ABCC10	ATP-binding cassette, sub-family C (CFTR/MRP), member 10 [Source:HGNC Symbol;Acc:52]
ABCC11	ATP-binding cassette, sub-family C (CFTR/MRP), member 11 [Source:HGNC Symbol;Acc:14639]
ABCC12	ATP-binding cassette, sub-family C (CFTR/MRP), member 12 [Source:HGNC Symbol;Acc:14640]
ABCC2	ATP-binding cassette, sub-family C (CFTR/MRP), member 2 [Source:HGNC Symbol;Acc:53]
ABCC3	ATP-binding cassette, sub-family C (CFTR/MRP), member 3 [Source:HGNC Symbol;Acc:54]
ABCC4	ATP-binding cassette, sub-family C (CFTR/MRP), member 4 [Source:HGNC Symbol;Acc:55]
ABCC5	ATP-binding cassette, sub-family C (CFTR/MRP), member 5 [Source:HGNC Symbol;Acc:56]
ABCC6	ATP-binding cassette, sub-family C (CFTR/MRP), member 6 [Source:HGNC Symbol;Acc:57]
ABCC8	ATP-binding cassette, sub-family C (CFTR/MRP), member 8 [Source:HGNC Symbol;Acc:59]
ABCC9	ATP-binding cassette, sub-family C (CFTR/MRP), member 9 [Source:HGNC Symbol;Acc:60]
ABCG1	ATP-binding cassette, sub-family G (WHITE), member 1 [Source:HGNC Symbol;Acc:73]
ABCG2	ATP-binding cassette, sub-family G (WHITE), member 2 [Source:HGNC Symbol;Acc:74]
ABCG4	NA
ABCG8	NA
ABHD12	abhydrolase domain containing 12 [Source:HGNC Symbol;Acc:15868]
ABHD16A	abhydrolase domain containing 16A [Source:HGNC Symbol;Acc:13921]
ABHD6	NA
ABI1	NA
ABI3BP	ABI family, member 3 (NESH) binding protein [Source:HGNC Symbol;Acc:17265]
ABL1	c-abl oncogene 1, non-receptor tyrosine kinase [Source:HGNC Symbol;Acc:76]
ABL2	c-abl oncogene 2, non-receptor tyrosine kinase [Source:HGNC Symbol;Acc:77]
ABO	NA
ACACA	acetyl-CoA carboxylase alpha [Source:HGNC Symbol;Acc:84]
ACACB	acetyl-CoA carboxylase beta [Source:HGNC Symbol;Acc:85]
ACADM	NA
ACADSB	NA
ACAN	aggrecan [Source:HGNC Symbol;Acc:319]
ACAT1	NA
ACAT2	NA
ACE	angiotensin I converting enzyme [Source:HGNC Symbol;Acc:2707]
ACE2	angiotensin I converting enzyme 2 [Source:HGNC Symbol;Acc:13557]
ACHE	acetylcholinesterase (Yt blood group) [Source:HGNC Symbol;Acc:108]
ACKR1	NA
ACKR2	atypical chemokine receptor 2 [Source:HGNC Symbol;Acc:1565]
ACKR3	atypical chemokine receptor 3 [Source:HGNC Symbol;Acc:23692]
ACKR4	atypical chemokine receptor 4 [Source:HGNC Symbol;Acc:1611]
ACLY	ATP citrate lyase [Source:HGNC Symbol;Acc:115]
ACO1	NA
ACP1	acid phosphatase 1, soluble [Source:HGNC Symbol;Acc:122]
ACP2	acid phosphatase 2, lysosomal [Source:HGNC Symbol;Acc:123]
ACP3	NA
ACP5	acid phosphatase 5, tartrate resistant [Source:HGNC Symbol;Acc:124]
ACP6	acid phosphatase 6, lysophosphatidic [Source:HGNC Symbol;Acc:29609]
ACPP	acid phosphatase, prostate [Source:HGNC Symbol;Acc:125]
ACR	acrosin [Source:HGNC Symbol;Acc:126]
ACRBP	acrosin binding protein [Source:HGNC Symbol;Acc:17195]
ACSS2	NA
ACSS3	NA
ACTA1	NA
ACTB	NA
ACTC1	NA
ACTG1	NA
ACTN1	actinin, alpha 1 [Source:HGNC Symbol;Acc:163]
ACTN2	actinin, alpha 2 [Source:HGNC Symbol;Acc:164]
ACTN4	actinin, alpha 4 [Source:HGNC Symbol;Acc:166]
ACTR2	NA
ACVR1	activin A receptor, type I [Source:HGNC Symbol;Acc:171]
ACVR1B	activin A receptor, type IB [Source:HGNC Symbol;Acc:172]
ACVR1C	activin A receptor, type IC [Source:HGNC Symbol;Acc:18123]
ACVR2A	activin A receptor, type IIA [Source:HGNC Symbol;Acc:173]
ACVR2B	activin A receptor, type IIB [Source:HGNC Symbol;Acc:174]
ACVRL1	activin A receptor type II-like 1 [Source:HGNC Symbol;Acc:175]
ACY3	NA
ACYP2	NA
AD5	NA
ADA	adenosine deaminase [Source:HGNC Symbol;Acc:186]
ADAM10	ADAM metallopeptidase domain 10 [Source:HGNC Symbol;Acc:188]
ADAM12	ADAM metallopeptidase domain 12 [Source:HGNC Symbol;Acc:190]
ADAM17	ADAM metallopeptidase domain 17 [Source:HGNC Symbol;Acc:195]
ADAM23	ADAM metallopeptidase domain 23 [Source:HGNC Symbol;Acc:202]
ADAM28	ADAM metallopeptidase domain 28 [Source:HGNC Symbol;Acc:206]
ADAM32	ADAM metallopeptidase domain 32 [Source:HGNC Symbol;Acc:15479]
ADAM33	ADAM metallopeptidase domain 33 [Source:HGNC Symbol;Acc:15478]
ADAM8	ADAM metallopeptidase domain 8 [Source:HGNC Symbol;Acc:215]
ADAM9	ADAM metallopeptidase domain 9 [Source:HGNC Symbol;Acc:216]
ADAMDEC1	ADAM-like, decysin 1 [Source:HGNC Symbol;Acc:16299]
ADAMTS1	ADAM metallopeptidase with thrombospondin type 1 motif, 1 [Source:HGNC Symbol;Acc:217]
ADAMTS10	ADAM metallopeptidase with thrombospondin type 1 motif, 10 [Source:HGNC Symbol;Acc:13201]
ADAMTS12	ADAM metallopeptidase with thrombospondin type 1 motif, 12 [Source:HGNC Symbol;Acc:14605]
ADAMTS13	ADAM metallopeptidase with thrombospondin type 1 motif, 13 [Source:HGNC Symbol;Acc:1366]
ADAMTS14	ADAM metallopeptidase with thrombospondin type 1 motif, 14 [Source:HGNC Symbol;Acc:14899]
ADAMTS15	ADAM metallopeptidase with thrombospondin type 1 motif, 15 [Source:HGNC Symbol;Acc:16305]
ADAMTS16	ADAM metallopeptidase with thrombospondin type 1 motif, 16 [Source:HGNC Symbol;Acc:17108]
ADAMTS17	ADAM metallopeptidase with thrombospondin type 1 motif, 17 [Source:HGNC Symbol;Acc:17109]
ADAMTS18	ADAM metallopeptidase with thrombospondin type 1 motif, 18 [Source:HGNC Symbol;Acc:17110]
ADAMTS19	ADAM metallopeptidase with thrombospondin type 1 motif, 19 [Source:HGNC Symbol;Acc:17111]
ADAMTS2	ADAM metallopeptidase with thrombospondin type 1 motif, 2 [Source:HGNC Symbol;Acc:218]
ADAMTS20	ADAM metallopeptidase with thrombospondin type 1 motif, 20 [Source:HGNC Symbol;Acc:17178]
ADAMTS3	ADAM metallopeptidase with thrombospondin type 1 motif, 3 [Source:HGNC Symbol;Acc:219]
ADAMTS4	ADAM metallopeptidase with thrombospondin type 1 motif, 4 [Source:HGNC Symbol;Acc:220]
ADAMTS5	ADAM metallopeptidase with thrombospondin type 1 motif, 5 [Source:HGNC Symbol;Acc:221]
ADAMTS6	ADAM metallopeptidase with thrombospondin type 1 motif, 6 [Source:HGNC Symbol;Acc:222]
ADAMTS7	ADAM metallopeptidase with thrombospondin type 1 motif, 7 [Source:HGNC Symbol;Acc:223]
ADAMTS8	ADAM metallopeptidase with thrombospondin type 1 motif, 8 [Source:HGNC Symbol;Acc:224]
ADAMTS9	ADAM metallopeptidase with thrombospondin type 1 motif, 9 [Source:HGNC Symbol;Acc:13202]
ADAMTSL1	ADAMTS-like 1 [Source:HGNC Symbol;Acc:14632]
ADAMTSL3	ADAMTS-like 3 [Source:HGNC Symbol;Acc:14633]
ADAMTSL4	ADAMTS-like 4 [Source:HGNC Symbol;Acc:19706]
ADC	arginine decarboxylase [Source:HGNC Symbol;Acc:29957]
ADCK3	aarF domain containing kinase 3 [Source:HGNC Symbol;Acc:16812]
ADCK4	aarF domain containing kinase 4 [Source:HGNC Symbol;Acc:19041]
ADCY1	adenylate cyclase 1 (brain) [Source:HGNC Symbol;Acc:232]
ADCY10	NA
ADCY2	NA
ADCY5	adenylate cyclase 5 [Source:HGNC Symbol;Acc:236]
ADCY6	NA
ADCY9	NA
ADCYAP1	adenylate cyclase activating polypeptide 1 (pituitary) [Source:HGNC Symbol;Acc:241]
ADCYAP1R1	adenylate cyclase activating polypeptide 1 (pituitary) receptor type I [Source:HGNC Symbol;Acc:242]
ADD1	NA
ADGRB1	NA
ADGRG3	NA
ADGRL3	NA
ADGRV1	NA
ADH1A	alcohol dehydrogenase 1A (class I), alpha polypeptide [Source:HGNC Symbol;Acc:249]
ADH1B	alcohol dehydrogenase 1B (class I), beta polypeptide [Source:HGNC Symbol;Acc:250]
ADH1C	alcohol dehydrogenase 1C (class I), gamma polypeptide [Source:HGNC Symbol;Acc:251]
ADH4	alcohol dehydrogenase 4 (class II), pi polypeptide [Source:HGNC Symbol;Acc:252]
ADH5	alcohol dehydrogenase 5 (class III), chi polypeptide [Source:HGNC Symbol;Acc:253]
ADH6	alcohol dehydrogenase 6 (class V) [Source:HGNC Symbol;Acc:255]
ADH7	alcohol dehydrogenase 7 (class IV), mu or sigma polypeptide [Source:HGNC Symbol;Acc:256]
ADHFE1	alcohol dehydrogenase, iron containing, 1 [Source:HGNC Symbol;Acc:16354]
ADIPOQ	adiponectin, C1Q and collagen domain containing [Source:HGNC Symbol;Acc:13633]
ADK	adenosine kinase [Source:HGNC Symbol;Acc:257]
ADM	adrenomedullin [Source:HGNC Symbol;Acc:259]
ADM2	adrenomedullin 2 [Source:HGNC Symbol;Acc:28898]
ADO	NA
ADORA1	adenosine A1 receptor [Source:HGNC Symbol;Acc:262]
ADORA2A	adenosine A2a receptor [Source:HGNC Symbol;Acc:263]
ADORA2A-AS1	NA
ADORA2B	adenosine A2b receptor [Source:HGNC Symbol;Acc:264]
ADORA3	adenosine A3 receptor [Source:HGNC Symbol;Acc:268]
ADRA1A	adrenoceptor alpha 1A [Source:HGNC Symbol;Acc:277]
ADRA1B	adrenoceptor alpha 1B [Source:HGNC Symbol;Acc:278]
ADRA1D	adrenoceptor alpha 1D [Source:HGNC Symbol;Acc:280]
ADRA2A	adrenoceptor alpha 2A [Source:HGNC Symbol;Acc:281]
ADRA2B	adrenoceptor alpha 2B [Source:HGNC Symbol;Acc:282]
ADRA2C	adrenoceptor alpha 2C [Source:HGNC Symbol;Acc:283]
ADRB1	adrenoceptor beta 1 [Source:HGNC Symbol;Acc:285]
ADRB2	adrenoceptor beta 2, surface [Source:HGNC Symbol;Acc:286]
ADRB3	adrenoceptor beta 3 [Source:HGNC Symbol;Acc:288]
ADRBK1	adrenergic, beta, receptor kinase 1 [Source:HGNC Symbol;Acc:289]
ADRBK2	adrenergic, beta, receptor kinase 2 [Source:HGNC Symbol;Acc:290]
ADRM1	NA
ADSS2	NA
AEBP1	AE binding protein 1 [Source:HGNC Symbol;Acc:303]
AFM	afamin [Source:HGNC Symbol;Acc:316]
AFP	alpha-fetoprotein [Source:HGNC Symbol;Acc:317]
AGA	aspartylglucosaminidase [Source:HGNC Symbol;Acc:318]
AGBL4	NA
AGER	advanced glycosylation end product-specific receptor [Source:HGNC Symbol;Acc:320]
AGGF1	angiogenic factor with G patch and FHA domains 1 [Source:HGNC Symbol;Acc:24684]
AGPAT2	1-acylglycerol-3-phosphate O-acyltransferase 2 [Source:HGNC Symbol;Acc:325]
AGR2	anterior gradient 2 [Source:HGNC Symbol;Acc:328]
AGR3	anterior gradient 3 [Source:HGNC Symbol;Acc:24167]
AGRN	agrin [Source:HGNC Symbol;Acc:329]
AGRP	agouti related protein homolog (mouse) [Source:HGNC Symbol;Acc:330]
AGT	angiotensinogen (serpin peptidase inhibitor, clade A, member 8) [Source:HGNC Symbol;Acc:333]
AGTR1	angiotensin II receptor, type 1 [Source:HGNC Symbol;Acc:336]
AGTR2	angiotensin II receptor, type 2 [Source:HGNC Symbol;Acc:338]
AHCY	adenosylhomocysteinase [Source:HGNC Symbol;Acc:343]
AHR	aryl hydrocarbon receptor [Source:HGNC Symbol;Acc:348]
AHRR	NA
AHSG	alpha-2-HS-glycoprotein [Source:HGNC Symbol;Acc:349]
AICDA	NA
AIFM1	NA
AIMP1	aminoacyl tRNA synthetase complex-interacting multifunctional protein 1 [Source:HGNC Symbol;Acc:10648]
AIP	NA
AK2	NA
AK4	NA
AKAP13	NA
AKR1A1	aldo-keto reductase family 1, member A1 (aldehyde reductase) [Source:HGNC Symbol;Acc:380]
AKR1B1	aldo-keto reductase family 1, member B1 (aldose reductase) [Source:HGNC Symbol;Acc:381]
AKR1B10	aldo-keto reductase family 1, member B10 (aldose reductase) [Source:HGNC Symbol;Acc:382]
AKR1C1	aldo-keto reductase family 1, member C1 [Source:HGNC Symbol;Acc:384]
AKR1C2	aldo-keto reductase family 1, member C2 [Source:HGNC Symbol;Acc:385]
AKR1C3	aldo-keto reductase family 1, member C3 [Source:HGNC Symbol;Acc:386]
AKR1C4	NA
AKR1D1	NA
AKR7A2	NA
AKT1	v-akt murine thymoma viral oncogene homolog 1 [Source:HGNC Symbol;Acc:391]
AKT1S1	AKT1 substrate 1 (proline-rich) [Source:HGNC Symbol;Acc:28426]
AKT2	v-akt murine thymoma viral oncogene homolog 2 [Source:HGNC Symbol;Acc:392]
AKT3	v-akt murine thymoma viral oncogene homolog 3 [Source:HGNC Symbol;Acc:393]
ALAD	NA
ALB	albumin [Source:HGNC Symbol;Acc:399]
ALCAM	activated leukocyte cell adhesion molecule [Source:HGNC Symbol;Acc:400]
ALDH16A1	aldehyde dehydrogenase 16 family, member A1 [Source:HGNC Symbol;Acc:28114]
ALDH1A1	aldehyde dehydrogenase 1 family, member A1 [Source:HGNC Symbol;Acc:402]
ALDH1A2	aldehyde dehydrogenase 1 family, member A2 [Source:HGNC Symbol;Acc:15472]
ALDH1A3	aldehyde dehydrogenase 1 family, member A3 [Source:HGNC Symbol;Acc:409]
ALDH1B1	aldehyde dehydrogenase 1 family, member B1 [Source:HGNC Symbol;Acc:407]
ALDH1L1	aldehyde dehydrogenase 1 family, member L1 [Source:HGNC Symbol;Acc:3978]
ALDH1L2	aldehyde dehydrogenase 1 family, member L2 [Source:HGNC Symbol;Acc:26777]
ALDH2	aldehyde dehydrogenase 2 family (mitochondrial) [Source:HGNC Symbol;Acc:404]
ALDH3A1	aldehyde dehydrogenase 3 family, member A1 [Source:HGNC Symbol;Acc:405]
ALDH3A2	aldehyde dehydrogenase 3 family, member A2 [Source:HGNC Symbol;Acc:403]
ALDH3B1	aldehyde dehydrogenase 3 family, member B1 [Source:HGNC Symbol;Acc:410]
ALDH3B2	aldehyde dehydrogenase 3 family, member B2 [Source:HGNC Symbol;Acc:411]
ALDH4A1	aldehyde dehydrogenase 4 family, member A1 [Source:HGNC Symbol;Acc:406]
ALDH5A1	aldehyde dehydrogenase 5 family, member A1 [Source:HGNC Symbol;Acc:408]
ALDH6A1	aldehyde dehydrogenase 6 family, member A1 [Source:HGNC Symbol;Acc:7179]
ALDH7A1	aldehyde dehydrogenase 7 family, member A1 [Source:HGNC Symbol;Acc:877]
ALDH8A1	aldehyde dehydrogenase 8 family, member A1 [Source:HGNC Symbol;Acc:15471]
ALDH9A1	aldehyde dehydrogenase 9 family, member A1 [Source:HGNC Symbol;Acc:412]
ALDOA	aldolase A, fructose-bisphosphate [Source:HGNC Symbol;Acc:414]
ALG10	NA
ALK	anaplastic lymphoma receptor tyrosine kinase [Source:HGNC Symbol;Acc:427]
ALOX12	arachidonate 12-lipoxygenase [Source:HGNC Symbol;Acc:429]
ALOX12B	arachidonate 12-lipoxygenase, 12R type [Source:HGNC Symbol;Acc:430]
ALOX15	arachidonate 15-lipoxygenase [Source:HGNC Symbol;Acc:433]
ALOX15B	arachidonate 15-lipoxygenase, type B [Source:HGNC Symbol;Acc:434]
ALOX5	arachidonate 5-lipoxygenase [Source:HGNC Symbol;Acc:435]
ALOX5AP	arachidonate 5-lipoxygenase-activating protein [Source:HGNC Symbol;Acc:436]
ALOXE3	arachidonate lipoxygenase 3 [Source:HGNC Symbol;Acc:13743]
ALPG	NA
ALPI	alkaline phosphatase, intestinal [Source:HGNC Symbol;Acc:437]
ALPL	alkaline phosphatase, liver/bone/kidney [Source:HGNC Symbol;Acc:438]
ALPP	alkaline phosphatase, placental [Source:HGNC Symbol;Acc:439]
ALPPL2	alkaline phosphatase, placental-like 2 [Source:HGNC Symbol;Acc:441]
AMACR	NA
AMBN	ameloblastin (enamel matrix protein) [Source:HGNC Symbol;Acc:452]
AMBP	alpha-1-microglobulin/bikunin precursor [Source:HGNC Symbol;Acc:453]
AMD1	adenosylmethionine decarboxylase 1 [Source:HGNC Symbol;Acc:457]
AMELX	amelogenin, X-linked [Source:HGNC Symbol;Acc:461]
AMELY	amelogenin, Y-linked [Source:HGNC Symbol;Acc:462]
AMH	anti-Mullerian hormone [Source:HGNC Symbol;Acc:464]
AMHR2	anti-Mullerian hormone receptor, type II [Source:HGNC Symbol;Acc:465]
AMICA1	adhesion molecule, interacts with CXADR antigen 1 [Source:HGNC Symbol;Acc:19084]
AMOT	angiomotin [Source:HGNC Symbol;Acc:17810]
AMPD1	adenosine monophosphate deaminase 1 [Source:HGNC Symbol;Acc:468]
AMPD2	adenosine monophosphate deaminase 2 [Source:HGNC Symbol;Acc:469]
AMPD3	adenosine monophosphate deaminase 3 [Source:HGNC Symbol;Acc:470]
AMTN	amelotin [Source:HGNC Symbol;Acc:33188]
AMY1A	amylase, alpha 1A (salivary) [Source:HGNC Symbol;Acc:474]
AMY1B	amylase, alpha 1B (salivary) [Source:HGNC Symbol;Acc:475]
AMY1C	amylase, alpha 1C (salivary) [Source:HGNC Symbol;Acc:476]
AMY2A	amylase, alpha 2A (pancreatic) [Source:HGNC Symbol;Acc:477]
AMY2B	amylase, alpha 2B (pancreatic) [Source:HGNC Symbol;Acc:478]
ANG	angiogenin, ribonuclease, RNase A family, 5 [Source:HGNC Symbol;Acc:483]
ANGPT1	angiopoietin 1 [Source:HGNC Symbol;Acc:484]
ANGPT2	angiopoietin 2 [Source:HGNC Symbol;Acc:485]
ANGPT4	angiopoietin 4 [Source:HGNC Symbol;Acc:487]
ANGPTL1	angiopoietin-like 1 [Source:HGNC Symbol;Acc:489]
ANGPTL2	angiopoietin-like 2 [Source:HGNC Symbol;Acc:490]
ANGPTL3	angiopoietin-like 3 [Source:HGNC Symbol;Acc:491]
ANGPTL4	angiopoietin-like 4 [Source:HGNC Symbol;Acc:16039]
ANGPTL6	angiopoietin-like 6 [Source:HGNC Symbol;Acc:23140]
ANGPTL7	angiopoietin-like 7 [Source:HGNC Symbol;Acc:24078]
ANKFN1	NA
ANKK1	ankyrin repeat and kinase domain containing 1 [Source:HGNC Symbol;Acc:21027]
ANKRD30B	NA
ANKS1B	NA
ANO1	NA
ANO2	NA
ANPEP	alanyl (membrane) aminopeptidase [Source:HGNC Symbol;Acc:500]
ANTXR2	anthrax toxin receptor 2 [Source:HGNC Symbol;Acc:21732]
ANXA1	annexin A1 [Source:HGNC Symbol;Acc:533]
ANXA2	annexin A2 [Source:HGNC Symbol;Acc:537]
ANXA5	NA
AOAH	acyloxyacyl hydrolase (neutrophil) [Source:HGNC Symbol;Acc:548]
AOC1	amine oxidase, copper containing 1 [Source:HGNC Symbol;Acc:80]
AOC2	amine oxidase, copper containing 2 (retina-specific) [Source:HGNC Symbol;Acc:549]
AOC3	amine oxidase, copper containing 3 [Source:HGNC Symbol;Acc:550]
AOPEP	NA
AOX1	aldehyde oxidase 1 [Source:HGNC Symbol;Acc:553]
APAF1	apoptotic peptidase activating factor 1 [Source:HGNC Symbol;Acc:576]
APBA1	NA
APBB1	NA
APC	NA
APCS	amyloid P component, serum [Source:HGNC Symbol;Acc:584]
APEH	NA
APEX1	APEX nuclease (multifunctional DNA repair enzyme) 1 [Source:HGNC Symbol;Acc:587]
APH1A	APH1A gamma secretase subunit [Source:HGNC Symbol;Acc:29509]
APH1B	APH1B gamma secretase subunit [Source:HGNC Symbol;Acc:24080]
APLF	NA
APLN	apelin [Source:HGNC Symbol;Acc:16665]
APLNR	apelin receptor [Source:HGNC Symbol;Acc:339]
APLP1	amyloid beta (A4) precursor-like protein 1 [Source:HGNC Symbol;Acc:597]
APOA1	apolipoprotein A-I [Source:HGNC Symbol;Acc:600]
APOA1BP	apolipoprotein A-I binding protein [Source:HGNC Symbol;Acc:18453]
APOA2	apolipoprotein A-II [Source:HGNC Symbol;Acc:601]
APOA4	apolipoprotein A-IV [Source:HGNC Symbol;Acc:602]
APOA5	apolipoprotein A-V [Source:HGNC Symbol;Acc:17288]
APOB	apolipoprotein B [Source:HGNC Symbol;Acc:603]
APOBEC3A	apolipoprotein B mRNA editing enzyme, catalytic polypeptide-like 3A [Source:HGNC Symbol;Acc:17343]
APOBEC3B	NA
APOBEC3F	NA
APOBEC3G	apolipoprotein B mRNA editing enzyme, catalytic polypeptide-like 3G [Source:HGNC Symbol;Acc:17357]
APOC1	apolipoprotein C-I [Source:HGNC Symbol;Acc:607]
APOC2	apolipoprotein C-II [Source:HGNC Symbol;Acc:609]
APOC3	apolipoprotein C-III [Source:HGNC Symbol;Acc:610]
APOC4-APOC2	APOC4-APOC2 readthrough (NMD candidate) [Source:HGNC Symbol;Acc:44426]
APOD	apolipoprotein D [Source:HGNC Symbol;Acc:612]
APOE	apolipoprotein E [Source:HGNC Symbol;Acc:613]
APOF	apolipoprotein F [Source:HGNC Symbol;Acc:615]
APOH	apolipoprotein H (beta-2-glycoprotein I) [Source:HGNC Symbol;Acc:616]
APOL1	apolipoprotein L, 1 [Source:HGNC Symbol;Acc:618]
APOM	apolipoprotein M [Source:HGNC Symbol;Acc:13916]
APOO	apolipoprotein O [Source:HGNC Symbol;Acc:28727]
APP	amyloid beta (A4) precursor protein [Source:HGNC Symbol;Acc:620]
APRT	NA
AQP1	aquaporin 1 (Colton blood group) [Source:HGNC Symbol;Acc:633]
AQP10	NA
AQP2	NA
AQP3	NA
AQP4	aquaporin 4 [Source:HGNC Symbol;Acc:637]
AQP5	NA
AQP6	NA
AQP7	NA
AQP8	NA
AQP9	NA
AR	androgen receptor [Source:HGNC Symbol;Acc:644]
ARAF	v-raf murine sarcoma 3611 viral oncogene homolog [Source:HGNC Symbol;Acc:646]
ARAP2	NA
AREG	amphiregulin [Source:HGNC Symbol;Acc:651]
AREGB	amphiregulin B [Source:HGNC Symbol;Acc:34509]
ARF6	NA
ARG1	NA
ARG2	NA
ARHGAP12	NA
ARHGEF28	NA
ARID1A	NA
ARID5B	NA
ARMS2	NA
ARNT	aryl hydrocarbon receptor nuclear translocator [Source:HGNC Symbol;Acc:700]
ARRB1	NA
ARRB2	NA
ARSA	arylsulfatase A [Source:HGNC Symbol;Acc:713]
ARSB	NA
ARSG	arylsulfatase G [Source:HGNC Symbol;Acc:24102]
ARSI	arylsulfatase family, member I [Source:HGNC Symbol;Acc:32521]
ART1	ADP-ribosyltransferase 1 [Source:HGNC Symbol;Acc:723]
ART4	ADP-ribosyltransferase 4 (Dombrock blood group) [Source:HGNC Symbol;Acc:726]
ARTN	artemin [Source:HGNC Symbol;Acc:727]
ASGR1	asialoglycoprotein receptor 1 [Source:HGNC Symbol;Acc:742]
ASIC1	acid-sensing (proton-gated) ion channel 1 [Source:HGNC Symbol;Acc:100]
ASIC2	acid-sensing (proton-gated) ion channel 2 [Source:HGNC Symbol;Acc:99]
ASIC3	acid-sensing (proton-gated) ion channel 3 [Source:HGNC Symbol;Acc:101]
ASIC4	NA
ASIC5	acid-sensing (proton-gated) ion channel family member 5 [Source:HGNC Symbol;Acc:17537]
ASIP	agouti signaling protein [Source:HGNC Symbol;Acc:745]
ASL	NA
ASNS	NA
ASPG	NA
ASPH	NA
ASPN	asporin [Source:HGNC Symbol;Acc:14872]
ASS1	NA
ASXL1	NA
ATAD2	NA
ATAD2B	NA
ATAD5	NA
ATAT1	NA
ATF1	activating transcription factor 1 [Source:HGNC Symbol;Acc:783]
ATF2	NA
ATF3	NA
ATF4	NA
ATG16L1	NA
ATG4B	autophagy related 4B, cysteine peptidase [Source:HGNC Symbol;Acc:20790]
ATG4C	autophagy related 4C, cysteine peptidase [Source:HGNC Symbol;Acc:16040]
ATG5	NA
ATIC	5-aminoimidazole-4-carboxamide ribonucleotide formyltransferase/IMP cyclohydrolase [Source:HGNC Symbol;Acc:794]
ATM	ataxia telangiectasia mutated [Source:HGNC Symbol;Acc:795]
ATP10A	NA
ATP12A	ATPase, H+/K+ transporting, nongastric, alpha polypeptide [Source:HGNC Symbol;Acc:13816]
ATP1A1	ATPase, Na+/K+ transporting, alpha 1 polypeptide [Source:HGNC Symbol;Acc:799]
ATP1A2	ATPase, Na+/K+ transporting, alpha 2 polypeptide [Source:HGNC Symbol;Acc:800]
ATP1A3	ATPase, Na+/K+ transporting, alpha 3 polypeptide [Source:HGNC Symbol;Acc:801]
ATP1A4	ATPase, Na+/K+ transporting, alpha 4 polypeptide [Source:HGNC Symbol;Acc:14073]
ATP1B1	ATPase, Na+/K+ transporting, beta 1 polypeptide [Source:HGNC Symbol;Acc:804]
ATP1B2	ATPase, Na+/K+ transporting, beta 2 polypeptide [Source:HGNC Symbol;Acc:805]
ATP1B3	ATPase, Na+/K+ transporting, beta 3 polypeptide [Source:HGNC Symbol;Acc:806]
ATP2A1	ATPase, Ca++ transporting, cardiac muscle, fast twitch 1 [Source:HGNC Symbol;Acc:811]
ATP2A2	ATPase, Ca++ transporting, cardiac muscle, slow twitch 2 [Source:HGNC Symbol;Acc:812]
ATP2A3	ATPase, Ca++ transporting, ubiquitous [Source:HGNC Symbol;Acc:813]
ATP2B1	NA
ATP2B2	ATPase, Ca++ transporting, plasma membrane 2 [Source:HGNC Symbol;Acc:815]
ATP2B3	ATPase, Ca++ transporting, plasma membrane 3 [Source:HGNC Symbol;Acc:816]
ATP2B4	ATPase, Ca++ transporting, plasma membrane 4 [Source:HGNC Symbol;Acc:817]
ATP2C1	ATPase, Ca++ transporting, type 2C, member 1 [Source:HGNC Symbol;Acc:13211]
ATP2C2	ATPase, Ca++ transporting, type 2C, member 2 [Source:HGNC Symbol;Acc:29103]
ATP4A	ATPase, H+/K+ exchanging, alpha polypeptide [Source:HGNC Symbol;Acc:819]
ATP4B	ATPase, H+/K+ exchanging, beta polypeptide [Source:HGNC Symbol;Acc:820]
ATP5F1D	NA
ATP5F1E	NA
ATP6AP2	ATPase, H+ transporting, lysosomal accessory protein 2 [Source:HGNC Symbol;Acc:18305]
ATP6V1B1	ATPase, H+ transporting, lysosomal 56/58kDa, V1 subunit B1 [Source:HGNC Symbol;Acc:853]
ATP6V1B2	NA
ATP7A	ATPase, Cu++ transporting, alpha polypeptide [Source:HGNC Symbol;Acc:869]
ATP7B	ATPase, Cu++ transporting, beta polypeptide [Source:HGNC Symbol;Acc:870]
ATR	ataxia telangiectasia and Rad3 related [Source:HGNC Symbol;Acc:882]
ATRAID	all-trans retinoic acid-induced differentiation factor [Source:HGNC Symbol;Acc:24090]
ATRN	attractin [Source:HGNC Symbol;Acc:885]
ATRX	NA
ATXN1L	NA
ATXN2	NA
AURKA	aurora kinase A [Source:HGNC Symbol;Acc:11393]
AURKAIP1	aurora kinase A interacting protein 1 [Source:HGNC Symbol;Acc:24114]
AURKB	aurora kinase B [Source:HGNC Symbol;Acc:11390]
AURKC	aurora kinase C [Source:HGNC Symbol;Acc:11391]
AVP	arginine vasopressin [Source:HGNC Symbol;Acc:894]
AVPR1A	arginine vasopressin receptor 1A [Source:HGNC Symbol;Acc:895]
AVPR1B	arginine vasopressin receptor 1B [Source:HGNC Symbol;Acc:896]
AVPR2	arginine vasopressin receptor 2 [Source:HGNC Symbol;Acc:897]
AXIN1	NA
AXIN2	axin 2 [Source:HGNC Symbol;Acc:904]
AXL	AXL receptor tyrosine kinase [Source:HGNC Symbol;Acc:905]
AZGP1	alpha-2-glycoprotein 1, zinc-binding [Source:HGNC Symbol;Acc:910]
AZIN1	antizyme inhibitor 1 [Source:HGNC Symbol;Acc:16432]
AZU1	azurocidin 1 [Source:HGNC Symbol;Acc:913]
B2M	beta-2-microglobulin [Source:HGNC Symbol;Acc:914]
B3GAT1	NA
B4GALNT1	NA
B4GALT1	UDP-Gal:betaGlcNAc beta 1,4- galactosyltransferase, polypeptide 1 [Source:HGNC Symbol;Acc:924]
B4GALT2	NA
BACE1	beta-site APP-cleaving enzyme 1 [Source:HGNC Symbol;Acc:933]
BACE2	beta-site APP-cleaving enzyme 2 [Source:HGNC Symbol;Acc:934]
BACH1	NA
BAD	BCL2-associated agonist of cell death [Source:HGNC Symbol;Acc:936]
BAG6	NA
BAK1	NA
BAMBI	BMP and activin membrane-bound inhibitor [Source:HGNC Symbol;Acc:30251]
BAP1	NA
BARD1	NA
BAX	NA
BAZ2A	NA
BAZ2B	NA
BBOX1	NA
BCAM	basal cell adhesion molecule (Lutheran blood group) [Source:HGNC Symbol;Acc:6722]
BCAN	brevican [Source:HGNC Symbol;Acc:23059]
BCAR1	NA
BCAR3	NA
BCAT1	branched chain amino-acid transaminase 1, cytosolic [Source:HGNC Symbol;Acc:976]
BCAT2	NA
BCHE	butyrylcholinesterase [Source:HGNC Symbol;Acc:983]
BCL2	B-cell CLL/lymphoma 2 [Source:HGNC Symbol;Acc:990]
BCL2A1	BCL2-related protein A1 [Source:HGNC Symbol;Acc:991]
BCL2L1	BCL2-like 1 [Source:HGNC Symbol;Acc:992]
BCL2L10	BCL2-like 10 (apoptosis facilitator) [Source:HGNC Symbol;Acc:993]
BCL2L11	NA
BCL2L2	BCL2-like 2 [Source:HGNC Symbol;Acc:995]
BCL2L2-PABPN1	BCL2L2-PABPN1 readthrough [Source:HGNC Symbol;Acc:42959]
BCL6	NA
BCOR	NA
BCORL1	NA
BCR	breakpoint cluster region [Source:HGNC Symbol;Acc:1014]
BDKRB1	bradykinin receptor B1 [Source:HGNC Symbol;Acc:1029]
BDKRB2	bradykinin receptor B2 [Source:HGNC Symbol;Acc:1030]
BDNF	brain-derived neurotrophic factor [Source:HGNC Symbol;Acc:1033]
BDNF-AS	NA
BGLAP	bone gamma-carboxyglutamate (gla) protein [Source:HGNC Symbol;Acc:1043]
BGN	biglycan [Source:HGNC Symbol;Acc:1044]
BHLHE40	NA
BHMT	betaine--homocysteine S-methyltransferase [Source:HGNC Symbol;Acc:1047]
BHMT2	betaine--homocysteine S-methyltransferase 2 [Source:HGNC Symbol;Acc:1048]
BICD1	bicaudal D homolog 1 (Drosophila) [Source:HGNC Symbol;Acc:1049]
BIRC2	baculoviral IAP repeat containing 2 [Source:HGNC Symbol;Acc:590]
BIRC3	baculoviral IAP repeat containing 3 [Source:HGNC Symbol;Acc:591]
BIRC5	baculoviral IAP repeat containing 5 [Source:HGNC Symbol;Acc:593]
BIRC7	NA
BIRC8	baculoviral IAP repeat containing 8 [Source:HGNC Symbol;Acc:14878]
BLK	B lymphoid tyrosine kinase [Source:HGNC Symbol;Acc:1057]
BLM	Bloom syndrome, RecQ helicase-like [Source:HGNC Symbol;Acc:1058]
BLVRA	NA
BLVRB	NA
BMP1	bone morphogenetic protein 1 [Source:HGNC Symbol;Acc:1067]
BMP10	bone morphogenetic protein 10 [Source:HGNC Symbol;Acc:20869]
BMP15	bone morphogenetic protein 15 [Source:HGNC Symbol;Acc:1068]
BMP2	bone morphogenetic protein 2 [Source:HGNC Symbol;Acc:1069]
BMP2K	BMP2 inducible kinase [Source:HGNC Symbol;Acc:18041]
BMP3	bone morphogenetic protein 3 [Source:HGNC Symbol;Acc:1070]
BMP4	bone morphogenetic protein 4 [Source:HGNC Symbol;Acc:1071]
BMP5	bone morphogenetic protein 5 [Source:HGNC Symbol;Acc:1072]
BMP6	bone morphogenetic protein 6 [Source:HGNC Symbol;Acc:1073]
BMP7	bone morphogenetic protein 7 [Source:HGNC Symbol;Acc:1074]
BMP8A	bone morphogenetic protein 8a [Source:HGNC Symbol;Acc:21650]
BMP8B	bone morphogenetic protein 8b [Source:HGNC Symbol;Acc:1075]
BMPER	BMP binding endothelial regulator [Source:HGNC Symbol;Acc:24154]
BMPR1A	bone morphogenetic protein receptor, type IA [Source:HGNC Symbol;Acc:1076]
BMPR1B	bone morphogenetic protein receptor, type IB [Source:HGNC Symbol;Acc:1077]
BMPR2	bone morphogenetic protein receptor, type II (serine/threonine kinase) [Source:HGNC Symbol;Acc:1078]
BMX	BMX non-receptor tyrosine kinase [Source:HGNC Symbol;Acc:1079]
BOC	BOC cell adhesion associated, oncogene regulated [Source:HGNC Symbol;Acc:17173]
BOLA1	bolA family member 1 [Source:HGNC Symbol;Acc:24263]
BOLA3	bolA family member 3 [Source:HGNC Symbol;Acc:24415]
BPHL	biphenyl hydrolase-like (serine hydrolase) [Source:HGNC Symbol;Acc:1094]
BPI	bactericidal/permeability-increasing protein [Source:HGNC Symbol;Acc:1095]
BPIFA1	BPI fold containing family A, member 1 [Source:HGNC Symbol;Acc:15749]
BPIFA2	BPI fold containing family A, member 2 [Source:HGNC Symbol;Acc:16203]
BPIFB1	BPI fold containing family B, member 1 [Source:HGNC Symbol;Acc:16108]
BPIFB2	BPI fold containing family B, member 2 [Source:HGNC Symbol;Acc:16177]
BPIFB3	BPI fold containing family B, member 3 [Source:HGNC Symbol;Acc:16178]
BPIFB4	BPI fold containing family B, member 4 [Source:HGNC Symbol;Acc:16179]
BPIFB6	BPI fold containing family B, member 6 [Source:HGNC Symbol;Acc:16504]
BPIFC	BPI fold containing family C [Source:HGNC Symbol;Acc:16503]
BPNT1	3'(2'), 5'-bisphosphate nucleotidase 1 [Source:HGNC Symbol;Acc:1096]
BPTF	NA
BRAF	v-raf murine sarcoma viral oncogene homolog B [Source:HGNC Symbol;Acc:1097]
BRCA1	breast cancer 1, early onset [Source:HGNC Symbol;Acc:1100]
BRCA2	NA
BRD1	NA
BRD2	bromodomain containing 2 [Source:HGNC Symbol;Acc:1103]
BRD3	bromodomain containing 3 [Source:HGNC Symbol;Acc:1104]
BRD4	bromodomain containing 4 [Source:HGNC Symbol;Acc:13575]
BRD7	NA
BRD9	NA
BRDT	bromodomain, testis-specific [Source:HGNC Symbol;Acc:1105]
BRPF1	NA
BRPF3	bromodomain and PHD finger containing, 3 [Source:HGNC Symbol;Acc:14256]
BRS3	bombesin-like receptor 3 [Source:HGNC Symbol;Acc:1113]
BRSK1	BR serine/threonine kinase 1 [Source:HGNC Symbol;Acc:18994]
BRSK2	BR serine/threonine kinase 2 [Source:HGNC Symbol;Acc:11405]
BSG	basigin (Ok blood group) [Source:HGNC Symbol;Acc:1116]
BSPH1	binder of sperm protein homolog 1 [Source:HGNC Symbol;Acc:33906]
BST1	bone marrow stromal cell antigen 1 [Source:HGNC Symbol;Acc:1118]
BST2	bone marrow stromal cell antigen 2 [Source:HGNC Symbol;Acc:1119]
BTC	betacellulin [Source:HGNC Symbol;Acc:1121]
BTD	biotinidase [Source:HGNC Symbol;Acc:1122]
BTF3P11	NA
BTK	Bruton agammaglobulinemia tyrosine kinase [Source:HGNC Symbol;Acc:1133]
BTLA	B and T lymphocyte associated [Source:HGNC Symbol;Acc:21087]
BTN1A1	butyrophilin, subfamily 1, member A1 [Source:HGNC Symbol;Acc:1135]
BTN3A1	butyrophilin, subfamily 3, member A1 [Source:HGNC Symbol;Acc:1138]
BTN3A2	butyrophilin, subfamily 3, member A2 [Source:HGNC Symbol;Acc:1139]
BTN3A3	butyrophilin, subfamily 3, member A3 [Source:HGNC Symbol;Acc:1140]
BTNL8	butyrophilin-like 8 [Source:HGNC Symbol;Acc:26131]
BUB1	BUB1 mitotic checkpoint serine/threonine kinase [Source:HGNC Symbol;Acc:1148]
BUB1B	BUB1 mitotic checkpoint serine/threonine kinase B [Source:HGNC Symbol;Acc:1149]
C10orf54	chromosome 10 open reading frame 54 [Source:HGNC Symbol;Acc:30085]
C10ORF67	NA
C11ORF65	NA
C11orf83	chromosome 11 open reading frame 83 [Source:HGNC Symbol;Acc:34399]
C12orf39	chromosome 12 open reading frame 39 [Source:HGNC Symbol;Acc:28139]
C16orf89	chromosome 16 open reading frame 89 [Source:HGNC Symbol;Acc:28687]
C17orf72	chromosome 17 open reading frame 72 [Source:HGNC Symbol;Acc:25673]
C17orf99	chromosome 17 open reading frame 99 [Source:HGNC Symbol;Acc:34490]
C19orf10	chromosome 19 open reading frame 10 [Source:HGNC Symbol;Acc:16948]
C1QA	complement component 1, q subcomponent, A chain [Source:HGNC Symbol;Acc:1241]
C1QB	complement component 1, q subcomponent, B chain [Source:HGNC Symbol;Acc:1242]
C1QC	complement component 1, q subcomponent, C chain [Source:HGNC Symbol;Acc:1245]
C1QL1	complement component 1, q subcomponent-like 1 [Source:HGNC Symbol;Acc:24182]
C1QL2	complement component 1, q subcomponent-like 2 [Source:HGNC Symbol;Acc:24181]
C1QTNF5	C1q and tumor necrosis factor related protein 5 [Source:HGNC Symbol;Acc:14344]
C1QTNF6	C1q and tumor necrosis factor related protein 6 [Source:HGNC Symbol;Acc:14343]
C1QTNF8	C1q and tumor necrosis factor related protein 8 [Source:HGNC Symbol;Acc:31374]
C1QTNF9	C1q and tumor necrosis factor related protein 9 [Source:HGNC Symbol;Acc:28732]
C1QTNF9B	C1q and tumor necrosis factor related protein 9B [Source:HGNC Symbol;Acc:34072]
C1R	complement component 1, r subcomponent [Source:HGNC Symbol;Acc:1246]
C1RL	complement component 1, r subcomponent-like [Source:HGNC Symbol;Acc:21265]
C1S	complement component 1, s subcomponent [Source:HGNC Symbol;Acc:1247]
C2	complement component 2 [Source:HGNC Symbol;Acc:1248]
C2orf40	chromosome 2 open reading frame 40 [Source:HGNC Symbol;Acc:24642]
C3	complement component 3 [Source:HGNC Symbol;Acc:1318]
C3AR1	complement component 3a receptor 1 [Source:HGNC Symbol;Acc:1319]
C4A	complement component 4A (Rodgers blood group) [Source:HGNC Symbol;Acc:1323]
C4B	complement component 4B (Chido blood group) [Source:HGNC Symbol;Acc:1324]
C4BPA	complement component 4 binding protein, alpha [Source:HGNC Symbol;Acc:1325]
C4BPB	complement component 4 binding protein, beta [Source:HGNC Symbol;Acc:1328]
C5	complement component 5 [Source:HGNC Symbol;Acc:1331]
C5AR1	complement component 5a receptor 1 [Source:HGNC Symbol;Acc:1338]
C5AR2	complement component 5a receptor 2 [Source:HGNC Symbol;Acc:4527]
C6	complement component 6 [Source:HGNC Symbol;Acc:1339]
C6orf120	chromosome 6 open reading frame 120 [Source:HGNC Symbol;Acc:21247]
C6orf15	chromosome 6 open reading frame 15 [Source:HGNC Symbol;Acc:13927]
C6orf25	chromosome 6 open reading frame 25 [Source:HGNC Symbol;Acc:13937]
C7	complement component 7 [Source:HGNC Symbol;Acc:1346]
C8A	complement component 8, alpha polypeptide [Source:HGNC Symbol;Acc:1352]
C8B	complement component 8, beta polypeptide [Source:HGNC Symbol;Acc:1353]
C8G	complement component 8, gamma polypeptide [Source:HGNC Symbol;Acc:1354]
C8ORF34	NA
C8orf44-SGK3	C8orf44-SGK3 readthrough [Source:HGNC Symbol;Acc:48354]
C9	complement component 9 [Source:HGNC Symbol;Acc:1358]
C9ORF72	NA
C9orf96	chromosome 9 open reading frame 96 [Source:HGNC Symbol;Acc:28669]
CA1	carbonic anhydrase I [Source:HGNC Symbol;Acc:1368]
CA10	carbonic anhydrase X [Source:HGNC Symbol;Acc:1369]
CA11	carbonic anhydrase XI [Source:HGNC Symbol;Acc:1370]
CA12	carbonic anhydrase XII [Source:HGNC Symbol;Acc:1371]
CA13	carbonic anhydrase XIII [Source:HGNC Symbol;Acc:14914]
CA14	carbonic anhydrase XIV [Source:HGNC Symbol;Acc:1372]
CA2	carbonic anhydrase II [Source:HGNC Symbol;Acc:1373]
CA3	carbonic anhydrase III, muscle specific [Source:HGNC Symbol;Acc:1374]
CA4	carbonic anhydrase IV [Source:HGNC Symbol;Acc:1375]
CA5A	carbonic anhydrase VA, mitochondrial [Source:HGNC Symbol;Acc:1377]
CA5B	carbonic anhydrase VB, mitochondrial [Source:HGNC Symbol;Acc:1378]
CA6	carbonic anhydrase VI [Source:HGNC Symbol;Acc:1380]
CA7	carbonic anhydrase VII [Source:HGNC Symbol;Acc:1381]
CA8	carbonic anhydrase VIII [Source:HGNC Symbol;Acc:1382]
CA9	carbonic anhydrase IX [Source:HGNC Symbol;Acc:1383]
CACNA1A	calcium channel, voltage-dependent, P/Q type, alpha 1A subunit [Source:HGNC Symbol;Acc:1388]
CACNA1B	calcium channel, voltage-dependent, N type, alpha 1B subunit [Source:HGNC Symbol;Acc:1389]
CACNA1C	calcium channel, voltage-dependent, L type, alpha 1C subunit [Source:HGNC Symbol;Acc:1390]
CACNA1D	calcium channel, voltage-dependent, L type, alpha 1D subunit [Source:HGNC Symbol;Acc:1391]
CACNA1E	calcium channel, voltage-dependent, R type, alpha 1E subunit [Source:HGNC Symbol;Acc:1392]
CACNA1F	calcium channel, voltage-dependent, L type, alpha 1F subunit [Source:HGNC Symbol;Acc:1393]
CACNA1G	calcium channel, voltage-dependent, T type, alpha 1G subunit [Source:HGNC Symbol;Acc:1394]
CACNA1H	calcium channel, voltage-dependent, T type, alpha 1H subunit [Source:HGNC Symbol;Acc:1395]
CACNA1I	calcium channel, voltage-dependent, T type, alpha 1I subunit [Source:HGNC Symbol;Acc:1396]
CACNA1S	calcium channel, voltage-dependent, L type, alpha 1S subunit [Source:HGNC Symbol;Acc:1397]
CACNA2D1	calcium channel, voltage-dependent, alpha 2/delta subunit 1 [Source:HGNC Symbol;Acc:1399]
CACNA2D2	calcium channel, voltage-dependent, alpha 2/delta subunit 2 [Source:HGNC Symbol;Acc:1400]
CACNA2D3	calcium channel, voltage-dependent, alpha 2/delta subunit 3 [Source:HGNC Symbol;Acc:15460]
CACNA2D4	calcium channel, voltage-dependent, alpha 2/delta subunit 4 [Source:HGNC Symbol;Acc:20202]
CACNB1	calcium channel, voltage-dependent, beta 1 subunit [Source:HGNC Symbol;Acc:1401]
CACNB2	calcium channel, voltage-dependent, beta 2 subunit [Source:HGNC Symbol;Acc:1402]
CACNB3	calcium channel, voltage-dependent, beta 3 subunit [Source:HGNC Symbol;Acc:1403]
CACNB4	calcium channel, voltage-dependent, beta 4 subunit [Source:HGNC Symbol;Acc:1404]
CACNG1	calcium channel, voltage-dependent, gamma subunit 1 [Source:HGNC Symbol;Acc:1405]
CACNG2	calcium channel, voltage-dependent, gamma subunit 2 [Source:HGNC Symbol;Acc:1406]
CACNG3	calcium channel, voltage-dependent, gamma subunit 3 [Source:HGNC Symbol;Acc:1407]
CACNG4	calcium channel, voltage-dependent, gamma subunit 4 [Source:HGNC Symbol;Acc:1408]
CACNG5	calcium channel, voltage-dependent, gamma subunit 5 [Source:HGNC Symbol;Acc:1409]
CACNG6	calcium channel, voltage-dependent, gamma subunit 6 [Source:HGNC Symbol;Acc:13625]
CACNG7	calcium channel, voltage-dependent, gamma subunit 7 [Source:HGNC Symbol;Acc:13626]
CACNG8	calcium channel, voltage-dependent, gamma subunit 8 [Source:HGNC Symbol;Acc:13628]
CAD	carbamoyl-phosphate synthetase 2, aspartate transcarbamylase, and dihydroorotase [Source:HGNC Symbol;Acc:1424]
CADM2	NA
CADM3	cell adhesion molecule 3 [Source:HGNC Symbol;Acc:17601]
CALCA	calcitonin-related polypeptide alpha [Source:HGNC Symbol;Acc:1437]
CALCB	calcitonin-related polypeptide beta [Source:HGNC Symbol;Acc:1438]
CALCR	calcitonin receptor [Source:HGNC Symbol;Acc:1440]
CALCRL	calcitonin receptor-like [Source:HGNC Symbol;Acc:16709]
CALM1	calmodulin 1 (phosphorylase kinase, delta) [Source:HGNC Symbol;Acc:1442]
CALM2	calmodulin 2 (phosphorylase kinase, delta) [Source:HGNC Symbol;Acc:1445]
CALM3	calmodulin 3 (phosphorylase kinase, delta) [Source:HGNC Symbol;Acc:1449]
CALR	calreticulin [Source:HGNC Symbol;Acc:1455]
CALU	calumenin [Source:HGNC Symbol;Acc:1458]
CALY	NA
CAMK1	calcium/calmodulin-dependent protein kinase I [Source:HGNC Symbol;Acc:1459]
CAMK1D	calcium/calmodulin-dependent protein kinase ID [Source:HGNC Symbol;Acc:19341]
CAMK1G	calcium/calmodulin-dependent protein kinase IG [Source:HGNC Symbol;Acc:14585]
CAMK2A	calcium/calmodulin-dependent protein kinase II alpha [Source:HGNC Symbol;Acc:1460]
CAMK2B	calcium/calmodulin-dependent protein kinase II beta [Source:HGNC Symbol;Acc:1461]
CAMK2D	calcium/calmodulin-dependent protein kinase II delta [Source:HGNC Symbol;Acc:1462]
CAMK2G	calcium/calmodulin-dependent protein kinase II gamma [Source:HGNC Symbol;Acc:1463]
CAMK4	calcium/calmodulin-dependent protein kinase IV [Source:HGNC Symbol;Acc:1464]
CAMKK1	calcium/calmodulin-dependent protein kinase kinase 1, alpha [Source:HGNC Symbol;Acc:1469]
CAMKK2	calcium/calmodulin-dependent protein kinase kinase 2, beta [Source:HGNC Symbol;Acc:1470]
CAMKV	CaM kinase-like vesicle-associated [Source:HGNC Symbol;Acc:28788]
CAMLG	NA
CAMP	cathelicidin antimicrobial peptide [Source:HGNC Symbol;Acc:1472]
CANX	NA
CAPG	NA
CAPN1	calpain 1, (mu/I) large subunit [Source:HGNC Symbol;Acc:1476]
CAPN10	NA
CAPN2	calpain 2, (m/II) large subunit [Source:HGNC Symbol;Acc:1479]
CAPNS1	calpain, small subunit 1 [Source:HGNC Symbol;Acc:1481]
CAPZA1	capping protein (actin filament) muscle Z-line, alpha 1 [Source:HGNC Symbol;Acc:1488]
CAPZA2	capping protein (actin filament) muscle Z-line, alpha 2 [Source:HGNC Symbol;Acc:1490]
CARD9	NA
CARM1	coactivator-associated arginine methyltransferase 1 [Source:HGNC Symbol;Acc:23393]
CARTPT	CART prepropeptide [Source:HGNC Symbol;Acc:24323]
CASK	calcium/calmodulin-dependent serine protein kinase (MAGUK family) [Source:HGNC Symbol;Acc:1497]
CASP1	caspase 1, apoptosis-related cysteine peptidase [Source:HGNC Symbol;Acc:1499]
CASP10	NA
CASP12	NA
CASP14	NA
CASP2	caspase 2, apoptosis-related cysteine peptidase [Source:HGNC Symbol;Acc:1503]
CASP3	caspase 3, apoptosis-related cysteine peptidase [Source:HGNC Symbol;Acc:1504]
CASP4	NA
CASP5	NA
CASP6	caspase 6, apoptosis-related cysteine peptidase [Source:HGNC Symbol;Acc:1507]
CASP7	caspase 7, apoptosis-related cysteine peptidase [Source:HGNC Symbol;Acc:1508]
CASP8	caspase 8, apoptosis-related cysteine peptidase [Source:HGNC Symbol;Acc:1509]
CASP9	caspase 9, apoptosis-related cysteine peptidase [Source:HGNC Symbol;Acc:1511]
CASQ2	calsequestrin 2 (cardiac muscle) [Source:HGNC Symbol;Acc:1513]
CASR	calcium-sensing receptor [Source:HGNC Symbol;Acc:1514]
CAST	NA
CAT	catalase [Source:HGNC Symbol;Acc:1516]
CATSPER1	cation channel, sperm associated 1 [Source:HGNC Symbol;Acc:17116]
CATSPER2	cation channel, sperm associated 2 [Source:HGNC Symbol;Acc:18810]
CATSPER3	cation channel, sperm associated 3 [Source:HGNC Symbol;Acc:20819]
CATSPER4	cation channel, sperm associated 4 [Source:HGNC Symbol;Acc:23220]
CAV1	NA
CBFB	NA
CBL	NA
CBLB	NA
CBLC	NA
CBLN1	cerebellin 1 precursor [Source:HGNC Symbol;Acc:1543]
CBLN3	cerebellin 3 precursor [Source:HGNC Symbol;Acc:20146]
CBLN4	cerebellin 4 precursor [Source:HGNC Symbol;Acc:16231]
CBR1	carbonyl reductase 1 [Source:HGNC Symbol;Acc:1548]
CBR3	carbonyl reductase 3 [Source:HGNC Symbol;Acc:1549]
CBS	NA
CBX1	NA
CCDC3	coiled-coil domain containing 3 [Source:HGNC Symbol;Acc:23813]
CCDC80	coiled-coil domain containing 80 [Source:HGNC Symbol;Acc:30649]
CCHCR1	NA
CCK	cholecystokinin [Source:HGNC Symbol;Acc:1569]
CCKAR	cholecystokinin A receptor [Source:HGNC Symbol;Acc:1570]
CCKBR	cholecystokinin B receptor [Source:HGNC Symbol;Acc:1571]
CCL1	chemokine (C-C motif) ligand 1 [Source:HGNC Symbol;Acc:10609]
CCL11	chemokine (C-C motif) ligand 11 [Source:HGNC Symbol;Acc:10610]
CCL13	chemokine (C-C motif) ligand 13 [Source:HGNC Symbol;Acc:10611]
CCL14	chemokine (C-C motif) ligand 14 [Source:HGNC Symbol;Acc:10612]
CCL15-CCL14	CCL15-CCL14 readthrough (NMD candidate) [Source:HGNC Symbol;Acc:44436]
CCL16	chemokine (C-C motif) ligand 16 [Source:HGNC Symbol;Acc:10614]
CCL17	chemokine (C-C motif) ligand 17 [Source:HGNC Symbol;Acc:10615]
CCL18	chemokine (C-C motif) ligand 18 (pulmonary and activation-regulated) [Source:HGNC Symbol;Acc:10616]
CCL19	chemokine (C-C motif) ligand 19 [Source:HGNC Symbol;Acc:10617]
CCL2	chemokine (C-C motif) ligand 2 [Source:HGNC Symbol;Acc:10618]
CCL20	chemokine (C-C motif) ligand 20 [Source:HGNC Symbol;Acc:10619]
CCL21	chemokine (C-C motif) ligand 21 [Source:HGNC Symbol;Acc:10620]
CCL22	chemokine (C-C motif) ligand 22 [Source:HGNC Symbol;Acc:10621]
CCL23	chemokine (C-C motif) ligand 23 [Source:HGNC Symbol;Acc:10622]
CCL24	chemokine (C-C motif) ligand 24 [Source:HGNC Symbol;Acc:10623]
CCL25	chemokine (C-C motif) ligand 25 [Source:HGNC Symbol;Acc:10624]
CCL26	chemokine (C-C motif) ligand 26 [Source:HGNC Symbol;Acc:10625]
CCL27	chemokine (C-C motif) ligand 27 [Source:HGNC Symbol;Acc:10626]
CCL28	chemokine (C-C motif) ligand 28 [Source:HGNC Symbol;Acc:17700]
CCL3	chemokine (C-C motif) ligand 3 [Source:HGNC Symbol;Acc:10627]
CCL3L1	chemokine (C-C motif) ligand 3-like 1 [Source:HGNC Symbol;Acc:10628]
CCL3L3	chemokine (C-C motif) ligand 3-like 3 [Source:HGNC Symbol;Acc:30554]
CCL4	chemokine (C-C motif) ligand 4 [Source:HGNC Symbol;Acc:10630]
CCL4L1	chemokine (C-C motif) ligand 4-like 1 [Source:HGNC Symbol;Acc:10631]
CCL4L2	chemokine (C-C motif) ligand 4-like 2 [Source:HGNC Symbol;Acc:24066]
CCL5	chemokine (C-C motif) ligand 5 [Source:HGNC Symbol;Acc:10632]
CCL7	chemokine (C-C motif) ligand 7 [Source:HGNC Symbol;Acc:10634]
CCL8	chemokine (C-C motif) ligand 8 [Source:HGNC Symbol;Acc:10635]
CCN1	NA
CCN2	NA
CCNA1	cyclin A1 [Source:HGNC Symbol;Acc:1577]
CCNA2	cyclin A2 [Source:HGNC Symbol;Acc:1578]
CCNB1	cyclin B1 [Source:HGNC Symbol;Acc:1579]
CCNB2	cyclin B2 [Source:HGNC Symbol;Acc:1580]
CCNB3	cyclin B3 [Source:HGNC Symbol;Acc:18709]
CCND1	cyclin D1 [Source:HGNC Symbol;Acc:1582]
CCND2	cyclin D2 [Source:HGNC Symbol;Acc:1583]
CCND3	cyclin D3 [Source:HGNC Symbol;Acc:1585]
CCNE1	cyclin E1 [Source:HGNC Symbol;Acc:1589]
CCNE2	cyclin E2 [Source:HGNC Symbol;Acc:1590]
CCNG1	NA
CCNH	cyclin H [Source:HGNC Symbol;Acc:1594]
CCNK	NA
CCNT1	cyclin T1 [Source:HGNC Symbol;Acc:1599]
CCR1	chemokine (C-C motif) receptor 1 [Source:HGNC Symbol;Acc:1602]
CCR10	chemokine (C-C motif) receptor 10 [Source:HGNC Symbol;Acc:4474]
CCR2	chemokine (C-C motif) receptor 2 [Source:HGNC Symbol;Acc:1603]
CCR3	chemokine (C-C motif) receptor 3 [Source:HGNC Symbol;Acc:1604]
CCR4	chemokine (C-C motif) receptor 4 [Source:HGNC Symbol;Acc:1605]
CCR5	chemokine (C-C motif) receptor 5 (gene/pseudogene) [Source:HGNC Symbol;Acc:1606]
CCR6	chemokine (C-C motif) receptor 6 [Source:HGNC Symbol;Acc:1607]
CCR7	chemokine (C-C motif) receptor 7 [Source:HGNC Symbol;Acc:1608]
CCR8	chemokine (C-C motif) receptor 8 [Source:HGNC Symbol;Acc:1609]
CCR9	chemokine (C-C motif) receptor 9 [Source:HGNC Symbol;Acc:1610]
CCRL2	chemokine (C-C motif) receptor-like 2 [Source:HGNC Symbol;Acc:1612]
CD101	CD101 molecule [Source:HGNC Symbol;Acc:5949]
CD109	CD109 molecule [Source:HGNC Symbol;Acc:21685]
CD14	CD14 molecule [Source:HGNC Symbol;Acc:1628]
CD151	CD151 molecule (Raph blood group) [Source:HGNC Symbol;Acc:1630]
CD160	CD160 molecule [Source:HGNC Symbol;Acc:17013]
CD163	CD163 molecule [Source:HGNC Symbol;Acc:1631]
CD163L1	CD163 molecule-like 1 [Source:HGNC Symbol;Acc:30375]
CD164	CD164 molecule, sialomucin [Source:HGNC Symbol;Acc:1632]
CD164L2	CD164 sialomucin-like 2 [Source:HGNC Symbol;Acc:32043]
CD177	CD177 molecule [Source:HGNC Symbol;Acc:30072]
CD180	CD180 molecule [Source:HGNC Symbol;Acc:6726]
CD19	CD19 molecule [Source:HGNC Symbol;Acc:1633]
CD1A	CD1a molecule [Source:HGNC Symbol;Acc:1634]
CD1B	CD1b molecule [Source:HGNC Symbol;Acc:1635]
CD1C	CD1c molecule [Source:HGNC Symbol;Acc:1636]
CD1D	CD1d molecule [Source:HGNC Symbol;Acc:1637]
CD1E	CD1e molecule [Source:HGNC Symbol;Acc:1638]
CD2	CD2 molecule [Source:HGNC Symbol;Acc:1639]
CD200	CD200 molecule [Source:HGNC Symbol;Acc:7203]
CD200R1	CD200 receptor 1 [Source:HGNC Symbol;Acc:24235]
CD207	CD207 molecule, langerin [Source:HGNC Symbol;Acc:17935]
CD209	CD209 molecule [Source:HGNC Symbol;Acc:1641]
CD22	CD22 molecule [Source:HGNC Symbol;Acc:1643]
CD226	CD226 molecule [Source:HGNC Symbol;Acc:16961]
CD244	CD244 molecule, natural killer cell receptor 2B4 [Source:HGNC Symbol;Acc:18171]
CD247	CD247 molecule [Source:HGNC Symbol;Acc:1677]
CD248	CD248 molecule, endosialin [Source:HGNC Symbol;Acc:18219]
CD27	CD27 molecule [Source:HGNC Symbol;Acc:11922]
CD274	CD274 molecule [Source:HGNC Symbol;Acc:17635]
CD276	CD276 molecule [Source:HGNC Symbol;Acc:19137]
CD28	CD28 molecule [Source:HGNC Symbol;Acc:1653]
CD300A	CD300a molecule [Source:HGNC Symbol;Acc:19319]
CD300C	CD300c molecule [Source:HGNC Symbol;Acc:19320]
CD300E	CD300e molecule [Source:HGNC Symbol;Acc:28874]
CD300LB	CD300 molecule-like family member b [Source:HGNC Symbol;Acc:30811]
CD300LD	CD300 molecule-like family member d [Source:HGNC Symbol;Acc:16848]
CD300LF	CD300 molecule-like family member f [Source:HGNC Symbol;Acc:29883]
CD300LG	CD300 molecule-like family member g [Source:HGNC Symbol;Acc:30455]
CD302	CD302 molecule [Source:HGNC Symbol;Acc:30843]
CD320	CD320 molecule [Source:HGNC Symbol;Acc:16692]
CD33	CD33 molecule [Source:HGNC Symbol;Acc:1659]
CD34	CD34 molecule [Source:HGNC Symbol;Acc:1662]
CD36	CD36 molecule (thrombospondin receptor) [Source:HGNC Symbol;Acc:1663]
CD37	CD37 molecule [Source:HGNC Symbol;Acc:1666]
CD38	CD38 molecule [Source:HGNC Symbol;Acc:1667]
CD3D	CD3d molecule, delta (CD3-TCR complex) [Source:HGNC Symbol;Acc:1673]
CD3E	CD3e molecule, epsilon (CD3-TCR complex) [Source:HGNC Symbol;Acc:1674]
CD3G	CD3g molecule, gamma (CD3-TCR complex) [Source:HGNC Symbol;Acc:1675]
CD4	CD4 molecule [Source:HGNC Symbol;Acc:1678]
CD40	CD40 molecule, TNF receptor superfamily member 5 [Source:HGNC Symbol;Acc:11919]
CD40LG	CD40 ligand [Source:HGNC Symbol;Acc:11935]
CD44	CD44 molecule (Indian blood group) [Source:HGNC Symbol;Acc:1681]
CD46	CD46 molecule, complement regulatory protein [Source:HGNC Symbol;Acc:6953]
CD47	CD47 molecule [Source:HGNC Symbol;Acc:1682]
CD48	CD48 molecule [Source:HGNC Symbol;Acc:1683]
CD5	CD5 molecule [Source:HGNC Symbol;Acc:1685]
CD52	CD52 molecule [Source:HGNC Symbol;Acc:1804]
CD53	CD53 molecule [Source:HGNC Symbol;Acc:1686]
CD55	CD55 molecule, decay accelerating factor for complement (Cromer blood group) [Source:HGNC Symbol;Acc:2665]
CD58	CD58 molecule [Source:HGNC Symbol;Acc:1688]
CD59	CD59 molecule, complement regulatory protein [Source:HGNC Symbol;Acc:1689]
CD5L	CD5 molecule-like [Source:HGNC Symbol;Acc:1690]
CD6	CD6 molecule [Source:HGNC Symbol;Acc:1691]
CD63	CD63 molecule [Source:HGNC Symbol;Acc:1692]
CD68	CD68 molecule [Source:HGNC Symbol;Acc:1693]
CD69	CD69 molecule [Source:HGNC Symbol;Acc:1694]
CD7	CD7 molecule [Source:HGNC Symbol;Acc:1695]
CD70	CD70 molecule [Source:HGNC Symbol;Acc:11937]
CD72	CD72 molecule [Source:HGNC Symbol;Acc:1696]
CD74	CD74 molecule, major histocompatibility complex, class II invariant chain [Source:HGNC Symbol;Acc:1697]
CD79A	CD79a molecule, immunoglobulin-associated alpha [Source:HGNC Symbol;Acc:1698]
CD79B	CD79b molecule, immunoglobulin-associated beta [Source:HGNC Symbol;Acc:1699]
CD80	CD80 molecule [Source:HGNC Symbol;Acc:1700]
CD81	CD81 molecule [Source:HGNC Symbol;Acc:1701]
CD82	CD82 molecule [Source:HGNC Symbol;Acc:6210]
CD83	CD83 molecule [Source:HGNC Symbol;Acc:1703]
CD84	CD84 molecule [Source:HGNC Symbol;Acc:1704]
CD86	CD86 molecule [Source:HGNC Symbol;Acc:1705]
CD8A	CD8a molecule [Source:HGNC Symbol;Acc:1706]
CD8B	CD8b molecule [Source:HGNC Symbol;Acc:1707]
CD9	CD9 molecule [Source:HGNC Symbol;Acc:1709]
CD93	CD93 molecule [Source:HGNC Symbol;Acc:15855]
CD96	CD96 molecule [Source:HGNC Symbol;Acc:16892]
CD97	CD97 molecule [Source:HGNC Symbol;Acc:1711]
CD99	CD99 molecule [Source:HGNC Symbol;Acc:7082]
CDA	cytidine deaminase [Source:HGNC Symbol;Acc:1712]
CDC25A	cell division cycle 25A [Source:HGNC Symbol;Acc:1725]
CDC25B	cell division cycle 25B [Source:HGNC Symbol;Acc:1726]
CDC25C	cell division cycle 25C [Source:HGNC Symbol;Acc:1727]
CDC37	NA
CDC42	cell division cycle 42 [Source:HGNC Symbol;Acc:1736]
CDC42BPA	CDC42 binding protein kinase alpha (DMPK-like) [Source:HGNC Symbol;Acc:1737]
CDC42BPB	CDC42 binding protein kinase beta (DMPK-like) [Source:HGNC Symbol;Acc:1738]
CDC42BPG	CDC42 binding protein kinase gamma (DMPK-like) [Source:HGNC Symbol;Acc:29829]
CDC5L	NA
CDC7	cell division cycle 7 [Source:HGNC Symbol;Acc:1745]
CDCP1	CUB domain containing protein 1 [Source:HGNC Symbol;Acc:24357]
CDH1	cadherin 1, type 1, E-cadherin (epithelial) [Source:HGNC Symbol;Acc:1748]
CDH11	NA
CDH13	cadherin 13 [Source:HGNC Symbol;Acc:1753]
CDH17	NA
CDH2	cadherin 2, type 1, N-cadherin (neuronal) [Source:HGNC Symbol;Acc:1759]
CDH23	NA
CDH3	cadherin 3, type 1, P-cadherin (placental) [Source:HGNC Symbol;Acc:1762]
CDH5	cadherin 5, type 2 (vascular endothelium) [Source:HGNC Symbol;Acc:1764]
CDK1	cyclin-dependent kinase 1 [Source:HGNC Symbol;Acc:1722]
CDK10	cyclin-dependent kinase 10 [Source:HGNC Symbol;Acc:1770]
CDK11A	cyclin-dependent kinase 11A [Source:HGNC Symbol;Acc:1730]
CDK11B	cyclin-dependent kinase 11B [Source:HGNC Symbol;Acc:1729]
CDK12	cyclin-dependent kinase 12 [Source:HGNC Symbol;Acc:24224]
CDK13	cyclin-dependent kinase 13 [Source:HGNC Symbol;Acc:1733]
CDK14	cyclin-dependent kinase 14 [Source:HGNC Symbol;Acc:8883]
CDK15	cyclin-dependent kinase 15 [Source:HGNC Symbol;Acc:14434]
CDK16	cyclin-dependent kinase 16 [Source:HGNC Symbol;Acc:8749]
CDK17	cyclin-dependent kinase 17 [Source:HGNC Symbol;Acc:8750]
CDK18	cyclin-dependent kinase 18 [Source:HGNC Symbol;Acc:8751]
CDK19	cyclin-dependent kinase 19 [Source:HGNC Symbol;Acc:19338]
CDK2	cyclin-dependent kinase 2 [Source:HGNC Symbol;Acc:1771]
CDK20	cyclin-dependent kinase 20 [Source:HGNC Symbol;Acc:21420]
CDK3	cyclin-dependent kinase 3 [Source:HGNC Symbol;Acc:1772]
CDK4	cyclin-dependent kinase 4 [Source:HGNC Symbol;Acc:1773]
CDK5	cyclin-dependent kinase 5 [Source:HGNC Symbol;Acc:1774]
CDK5R1	cyclin-dependent kinase 5, regulatory subunit 1 (p35) [Source:HGNC Symbol;Acc:1775]
CDK6	cyclin-dependent kinase 6 [Source:HGNC Symbol;Acc:1777]
CDK7	cyclin-dependent kinase 7 [Source:HGNC Symbol;Acc:1778]
CDK8	cyclin-dependent kinase 8 [Source:HGNC Symbol;Acc:1779]
CDK9	cyclin-dependent kinase 9 [Source:HGNC Symbol;Acc:1780]
CDKAL1	NA
CDKL1	cyclin-dependent kinase-like 1 (CDC2-related kinase) [Source:HGNC Symbol;Acc:1781]
CDKL2	cyclin-dependent kinase-like 2 (CDC2-related kinase) [Source:HGNC Symbol;Acc:1782]
CDKL3	cyclin-dependent kinase-like 3 [Source:HGNC Symbol;Acc:15483]
CDKL4	cyclin-dependent kinase-like 4 [Source:HGNC Symbol;Acc:19287]
CDKL5	cyclin-dependent kinase-like 5 [Source:HGNC Symbol;Acc:11411]
CDKN1A	cyclin-dependent kinase inhibitor 1A (p21, Cip1) [Source:HGNC Symbol;Acc:1784]
CDKN1B	NA
CDKN1C	NA
CDKN2A	NA
CDKN2B	NA
CDKN2B-AS1	NA
CDKN2C	NA
CDKN2D	NA
CDKN3	NA
CDNF	cerebral dopamine neurotrophic factor [Source:HGNC Symbol;Acc:24913]
CDS1	NA
CDSN	NA
CDX2	NA
CEACAM1	carcinoembryonic antigen-related cell adhesion molecule 1 (biliary glycoprotein) [Source:HGNC Symbol;Acc:1814]
CEACAM16	carcinoembryonic antigen-related cell adhesion molecule 16 [Source:HGNC Symbol;Acc:31948]
CEACAM3	carcinoembryonic antigen-related cell adhesion molecule 3 [Source:HGNC Symbol;Acc:1815]
CEACAM5	carcinoembryonic antigen-related cell adhesion molecule 5 [Source:HGNC Symbol;Acc:1817]
CEACAM6	carcinoembryonic antigen-related cell adhesion molecule 6 (non-specific cross reacting antigen) [Source:HGNC Symbol;Acc:1818]
CEACAM7	carcinoembryonic antigen-related cell adhesion molecule 7 [Source:HGNC Symbol;Acc:1819]
CEACAM8	carcinoembryonic antigen-related cell adhesion molecule 8 [Source:HGNC Symbol;Acc:1820]
CEBPA	NA
CECR1	cat eye syndrome chromosome region, candidate 1 [Source:HGNC Symbol;Acc:1839]
CECR2	NA
CEL	carboxyl ester lipase [Source:HGNC Symbol;Acc:1848]
CELA1	chymotrypsin-like elastase family, member 1 [Source:HGNC Symbol;Acc:3308]
CELA2A	chymotrypsin-like elastase family, member 2A [Source:HGNC Symbol;Acc:24609]
CELA2B	chymotrypsin-like elastase family, member 2B [Source:HGNC Symbol;Acc:29995]
CELF4	NA
CELSR1	cadherin, EGF LAG seven-pass G-type receptor 1 [Source:HGNC Symbol;Acc:1850]
CELSR2	cadherin, EGF LAG seven-pass G-type receptor 2 [Source:HGNC Symbol;Acc:3231]
CELSR3	cadherin, EGF LAG seven-pass G-type receptor 3 [Source:HGNC Symbol;Acc:3230]
CENPE	NA
CEP43	NA
CEP68	NA
CEP72	NA
CER1	cerberus 1, DAN family BMP antagonist [Source:HGNC Symbol;Acc:1862]
CERK	NA
CERKL	NA
CERS6	NA
CES1	carboxylesterase 1 [Source:HGNC Symbol;Acc:1863]
CES1P1	NA
CES2	carboxylesterase 2 [Source:HGNC Symbol;Acc:1864]
CES3	carboxylesterase 3 [Source:HGNC Symbol;Acc:1865]
CES4A	carboxylesterase 4A [Source:HGNC Symbol;Acc:26741]
CES5A	carboxylesterase 5A [Source:HGNC Symbol;Acc:26459]
CETP	cholesteryl ester transfer protein, plasma [Source:HGNC Symbol;Acc:1869]
CFAP44	NA
CFB	complement factor B [Source:HGNC Symbol;Acc:1037]
CFC1	cripto, FRL-1, cryptic family 1 [Source:HGNC Symbol;Acc:18292]
CFD	complement factor D (adipsin) [Source:HGNC Symbol;Acc:2771]
CFH	complement factor H [Source:HGNC Symbol;Acc:4883]
CFHR1	complement factor H-related 1 [Source:HGNC Symbol;Acc:4888]
CFHR2	complement factor H-related 2 [Source:HGNC Symbol;Acc:4890]
CFHR3	complement factor H-related 3 [Source:HGNC Symbol;Acc:16980]
CFHR4	complement factor H-related 4 [Source:HGNC Symbol;Acc:16979]
CFHR5	complement factor H-related 5 [Source:HGNC Symbol;Acc:24668]
CFI	complement factor I [Source:HGNC Symbol;Acc:5394]
CFL1	NA
CFLAR	NA
CFP	complement factor properdin [Source:HGNC Symbol;Acc:8864]
CFTR	cystic fibrosis transmembrane conductance regulator (ATP-binding cassette sub-family C, member 7) [Source:HGNC Symbol;Acc:1884]
CGA	glycoprotein hormones, alpha polypeptide [Source:HGNC Symbol;Acc:1885]
CGB	chorionic gonadotropin, beta polypeptide [Source:HGNC Symbol;Acc:1886]
CGB2	chorionic gonadotropin, beta polypeptide 2 [Source:HGNC Symbol;Acc:16722]
CGB5	chorionic gonadotropin, beta polypeptide 5 [Source:HGNC Symbol;Acc:16452]
CGB7	chorionic gonadotropin, beta polypeptide 7 [Source:HGNC Symbol;Acc:16451]
CGB8	chorionic gonadotropin, beta polypeptide 8 [Source:HGNC Symbol;Acc:16453]
CGREF1	cell growth regulator with EF-hand domain 1 [Source:HGNC Symbol;Acc:16962]
CH25H	NA
CHAD	chondroadherin [Source:HGNC Symbol;Acc:1909]
CHADL	chondroadherin-like [Source:HGNC Symbol;Acc:25165]
CHAT	choline O-acetyltransferase [Source:HGNC Symbol;Acc:1912]
CHD1	NA
CHD4	NA
CHEK1	checkpoint kinase 1 [Source:HGNC Symbol;Acc:1925]
CHEK2	checkpoint kinase 2 [Source:HGNC Symbol;Acc:16627]
CHGA	chromogranin A (parathyroid secretory protein 1) [Source:HGNC Symbol;Acc:1929]
CHGB	chromogranin B (secretogranin 1) [Source:HGNC Symbol;Acc:1930]
CHI3L1	chitinase 3-like 1 (cartilage glycoprotein-39) [Source:HGNC Symbol;Acc:1932]
CHI3L2	chitinase 3-like 2 [Source:HGNC Symbol;Acc:1933]
CHIA	chitinase, acidic [Source:HGNC Symbol;Acc:17432]
CHID1	chitinase domain containing 1 [Source:HGNC Symbol;Acc:28474]
CHIT1	chitinase 1 (chitotriosidase) [Source:HGNC Symbol;Acc:1936]
CHKA	NA
CHL1	cell adhesion molecule L1-like [Source:HGNC Symbol;Acc:1939]
CHN2	NA
CHPT1	NA
CHRD	chordin [Source:HGNC Symbol;Acc:1949]
CHRDL1	chordin-like 1 [Source:HGNC Symbol;Acc:29861]
CHRDL2	chordin-like 2 [Source:HGNC Symbol;Acc:24168]
CHRFAM7A	CHRNA7 (cholinergic receptor, nicotinic, alpha 7, exons 5-10) and FAM7A (family with sequence similarity 7A, exons A-E) fusion [Source:HGNC Symbol;Acc:15781]
CHRM1	cholinergic receptor, muscarinic 1 [Source:HGNC Symbol;Acc:1950]
CHRM2	cholinergic receptor, muscarinic 2 [Source:HGNC Symbol;Acc:1951]
CHRM3	cholinergic receptor, muscarinic 3 [Source:HGNC Symbol;Acc:1952]
CHRM4	cholinergic receptor, muscarinic 4 [Source:HGNC Symbol;Acc:1953]
CHRM5	cholinergic receptor, muscarinic 5 [Source:HGNC Symbol;Acc:1954]
CHRNA1	cholinergic receptor, nicotinic, alpha 1 (muscle) [Source:HGNC Symbol;Acc:1955]
CHRNA10	cholinergic receptor, nicotinic, alpha 10 (neuronal) [Source:HGNC Symbol;Acc:13800]
CHRNA2	cholinergic receptor, nicotinic, alpha 2 (neuronal) [Source:HGNC Symbol;Acc:1956]
CHRNA3	cholinergic receptor, nicotinic, alpha 3 (neuronal) [Source:HGNC Symbol;Acc:1957]
CHRNA4	cholinergic receptor, nicotinic, alpha 4 (neuronal) [Source:HGNC Symbol;Acc:1958]
CHRNA5	cholinergic receptor, nicotinic, alpha 5 (neuronal) [Source:HGNC Symbol;Acc:1959]
CHRNA6	cholinergic receptor, nicotinic, alpha 6 (neuronal) [Source:HGNC Symbol;Acc:15963]
CHRNA7	cholinergic receptor, nicotinic, alpha 7 (neuronal) [Source:HGNC Symbol;Acc:1960]
CHRNA9	cholinergic receptor, nicotinic, alpha 9 (neuronal) [Source:HGNC Symbol;Acc:14079]
CHRNB1	cholinergic receptor, nicotinic, beta 1 (muscle) [Source:HGNC Symbol;Acc:1961]
CHRNB2	cholinergic receptor, nicotinic, beta 2 (neuronal) [Source:HGNC Symbol;Acc:1962]
CHRNB3	cholinergic receptor, nicotinic, beta 3 (neuronal) [Source:HGNC Symbol;Acc:1963]
CHRNB4	cholinergic receptor, nicotinic, beta 4 (neuronal) [Source:HGNC Symbol;Acc:1964]
CHRND	cholinergic receptor, nicotinic, delta (muscle) [Source:HGNC Symbol;Acc:1965]
CHRNE	cholinergic receptor, nicotinic, epsilon (muscle) [Source:HGNC Symbol;Acc:1966]
CHRNG	cholinergic receptor, nicotinic, gamma (muscle) [Source:HGNC Symbol;Acc:1967]
CHST1	carbohydrate (keratan sulfate Gal-6) sulfotransferase 1 [Source:HGNC Symbol;Acc:1969]
CHST10	carbohydrate sulfotransferase 10 [Source:HGNC Symbol;Acc:19650]
CHST11	carbohydrate (chondroitin 4) sulfotransferase 11 [Source:HGNC Symbol;Acc:17422]
CHST12	carbohydrate (chondroitin 4) sulfotransferase 12 [Source:HGNC Symbol;Acc:17423]
CHST13	carbohydrate (chondroitin 4) sulfotransferase 13 [Source:HGNC Symbol;Acc:21755]
CHST2	carbohydrate (N-acetylglucosamine-6-O) sulfotransferase 2 [Source:HGNC Symbol;Acc:1970]
CHST3	carbohydrate (chondroitin 6) sulfotransferase 3 [Source:HGNC Symbol;Acc:1971]
CHST4	carbohydrate (N-acetylglucosamine 6-O) sulfotransferase 4 [Source:HGNC Symbol;Acc:1972]
CHST5	carbohydrate (N-acetylglucosamine 6-O) sulfotransferase 5 [Source:HGNC Symbol;Acc:1973]
CHST6	carbohydrate (N-acetylglucosamine 6-O) sulfotransferase 6 [Source:HGNC Symbol;Acc:6938]
CHST7	carbohydrate (N-acetylglucosamine 6-O) sulfotransferase 7 [Source:HGNC Symbol;Acc:13817]
CHST8	carbohydrate (N-acetylgalactosamine 4-0) sulfotransferase 8 [Source:HGNC Symbol;Acc:15993]
CHST9	carbohydrate (N-acetylgalactosamine 4-0) sulfotransferase 9 [Source:HGNC Symbol;Acc:19898]
CHSY1	chondroitin sulfate synthase 1 [Source:HGNC Symbol;Acc:17198]
CHUK	conserved helix-loop-helix ubiquitous kinase [Source:HGNC Symbol;Acc:1974]
CHURC1	NA
CIC	NA
CILP	cartilage intermediate layer protein, nucleotide pyrophosphohydrolase [Source:HGNC Symbol;Acc:1980]
CILP2	cartilage intermediate layer protein 2 [Source:HGNC Symbol;Acc:24213]
CIP2A	NA
CISD1	CDGSH iron sulfur domain 1 [Source:HGNC Symbol;Acc:30880]
CISH	NA
CIT	citron (rho-interacting, serine/threonine kinase 21) [Source:HGNC Symbol;Acc:1985]
CKLF	chemokine-like factor [Source:HGNC Symbol;Acc:13253]
CKM	NA
CLC	NA
CLCA1	chloride channel accessory 1 [Source:HGNC Symbol;Acc:2015]
CLCA2	chloride channel accessory 2 [Source:HGNC Symbol;Acc:2016]
CLCA3P	chloride channel accessory 3, pseudogene [Source:HGNC Symbol;Acc:2017]
CLCA4	chloride channel accessory 4 [Source:HGNC Symbol;Acc:2018]
CLCC1	NA
CLCF1	cardiotrophin-like cytokine factor 1 [Source:HGNC Symbol;Acc:17412]
CLCN1	chloride channel, voltage-sensitive 1 [Source:HGNC Symbol;Acc:2019]
CLCN2	chloride channel, voltage-sensitive 2 [Source:HGNC Symbol;Acc:2020]
CLCN3	chloride channel, voltage-sensitive 3 [Source:HGNC Symbol;Acc:2021]
CLCN4	chloride channel, voltage-sensitive 4 [Source:HGNC Symbol;Acc:2022]
CLCN5	chloride channel, voltage-sensitive 5 [Source:HGNC Symbol;Acc:2023]
CLCN6	NA
CLCN7	NA
CLCNKA	chloride channel, voltage-sensitive Ka [Source:HGNC Symbol;Acc:2026]
CLCNKB	chloride channel, voltage-sensitive Kb [Source:HGNC Symbol;Acc:2027]
CLDN18	claudin 18 [Source:HGNC Symbol;Acc:2039]
CLEC10A	C-type lectin domain family 10, member A [Source:HGNC Symbol;Acc:16916]
CLEC11A	C-type lectin domain family 11, member A [Source:HGNC Symbol;Acc:10576]
CLEC12A	NA
CLEC14A	C-type lectin domain family 14, member A [Source:HGNC Symbol;Acc:19832]
CLEC3A	C-type lectin domain family 3, member A [Source:HGNC Symbol;Acc:2052]
CLEC3B	C-type lectin domain family 3, member B [Source:HGNC Symbol;Acc:11891]
CLEC4C	C-type lectin domain family 4, member C [Source:HGNC Symbol;Acc:13258]
CLEC4E	NA
CLEC4M	C-type lectin domain family 4, member M [Source:HGNC Symbol;Acc:13523]
CLK1	CDC-like kinase 1 [Source:HGNC Symbol;Acc:2068]
CLK2	CDC-like kinase 2 [Source:HGNC Symbol;Acc:2069]
CLK3	CDC-like kinase 3 [Source:HGNC Symbol;Acc:2071]
CLK4	CDC-like kinase 4 [Source:HGNC Symbol;Acc:13659]
CLNK	NA
CLOCK	NA
CLPS	colipase, pancreatic [Source:HGNC Symbol;Acc:2085]
CLPSL2	colipase-like 2 [Source:HGNC Symbol;Acc:21250]
CLSTN1	calsyntenin 1 [Source:HGNC Symbol;Acc:17447]
CLU	clusterin [Source:HGNC Symbol;Acc:2095]
CLUL1	clusterin-like 1 (retinal) [Source:HGNC Symbol;Acc:2096]
CMA1	chymase 1, mast cell [Source:HGNC Symbol;Acc:2097]
CMKLR1	chemokine-like receptor 1 [Source:HGNC Symbol;Acc:2121]
CMKLR2	NA
CMPK1	NA
CMTM8	NA
CNDP1	carnosine dipeptidase 1 (metallopeptidase M20 family) [Source:HGNC Symbol;Acc:20675]
CNGA1	cyclic nucleotide gated channel alpha 1 [Source:HGNC Symbol;Acc:2148]
CNGA2	cyclic nucleotide gated channel alpha 2 [Source:HGNC Symbol;Acc:2149]
CNGA3	cyclic nucleotide gated channel alpha 3 [Source:HGNC Symbol;Acc:2150]
CNGA4	cyclic nucleotide gated channel alpha 4 [Source:HGNC Symbol;Acc:2152]
CNGB1	cyclic nucleotide gated channel beta 1 [Source:HGNC Symbol;Acc:2151]
CNGB3	cyclic nucleotide gated channel beta 3 [Source:HGNC Symbol;Acc:2153]
CNP	2',3'-cyclic nucleotide 3' phosphodiesterase [Source:HGNC Symbol;Acc:2158]
CNPY4	NA
CNR1	cannabinoid receptor 1 (brain) [Source:HGNC Symbol;Acc:2159]
CNR2	cannabinoid receptor 2 (macrophage) [Source:HGNC Symbol;Acc:2160]
CNTF	ciliary neurotrophic factor [Source:HGNC Symbol;Acc:2169]
CNTFR	ciliary neurotrophic factor receptor [Source:HGNC Symbol;Acc:2170]
CNTN1	contactin 1 [Source:HGNC Symbol;Acc:2171]
CNTN2	contactin 2 (axonal) [Source:HGNC Symbol;Acc:2172]
CNTN4	contactin 4 [Source:HGNC Symbol;Acc:2174]
CNTNAP3	contactin associated protein-like 3 [Source:HGNC Symbol;Acc:13834]
COCH	cochlin [Source:HGNC Symbol;Acc:2180]
COIL	NA
COL10A1	collagen, type X, alpha 1 [Source:HGNC Symbol;Acc:2185]
COL11A1	collagen, type XI, alpha 1 [Source:HGNC Symbol;Acc:2186]
COL11A2	collagen, type XI, alpha 2 [Source:HGNC Symbol;Acc:2187]
COL12A1	collagen, type XII, alpha 1 [Source:HGNC Symbol;Acc:2188]
COL13A1	collagen, type XIII, alpha 1 [Source:HGNC Symbol;Acc:2190]
COL14A1	collagen, type XIV, alpha 1 [Source:HGNC Symbol;Acc:2191]
COL15A1	collagen, type XV, alpha 1 [Source:HGNC Symbol;Acc:2192]
COL16A1	collagen, type XVI, alpha 1 [Source:HGNC Symbol;Acc:2193]
COL17A1	collagen, type XVII, alpha 1 [Source:HGNC Symbol;Acc:2194]
COL18A1	collagen, type XVIII, alpha 1 [Source:HGNC Symbol;Acc:2195]
COL19A1	collagen, type XIX, alpha 1 [Source:HGNC Symbol;Acc:2196]
COL1A1	collagen, type I, alpha 1 [Source:HGNC Symbol;Acc:2197]
COL1A2	collagen, type I, alpha 2 [Source:HGNC Symbol;Acc:2198]
COL20A1	collagen, type XX, alpha 1 [Source:HGNC Symbol;Acc:14670]
COL21A1	collagen, type XXI, alpha 1 [Source:HGNC Symbol;Acc:17025]
COL22A1	collagen, type XXII, alpha 1 [Source:HGNC Symbol;Acc:22989]
COL23A1	collagen, type XXIII, alpha 1 [Source:HGNC Symbol;Acc:22990]
COL24A1	collagen, type XXIV, alpha 1 [Source:HGNC Symbol;Acc:20821]
COL25A1	collagen, type XXV, alpha 1 [Source:HGNC Symbol;Acc:18603]
COL26A1	collagen, type XXVI, alpha 1 [Source:HGNC Symbol;Acc:18038]
COL27A1	collagen, type XXVII, alpha 1 [Source:HGNC Symbol;Acc:22986]
COL28A1	collagen, type XXVIII, alpha 1 [Source:HGNC Symbol;Acc:22442]
COL2A1	collagen, type II, alpha 1 [Source:HGNC Symbol;Acc:2200]
COL3A1	collagen, type III, alpha 1 [Source:HGNC Symbol;Acc:2201]
COL4A1	collagen, type IV, alpha 1 [Source:HGNC Symbol;Acc:2202]
COL4A2	collagen, type IV, alpha 2 [Source:HGNC Symbol;Acc:2203]
COL4A3	collagen, type IV, alpha 3 (Goodpasture antigen) [Source:HGNC Symbol;Acc:2204]
COL4A4	collagen, type IV, alpha 4 [Source:HGNC Symbol;Acc:2206]
COL4A5	collagen, type IV, alpha 5 [Source:HGNC Symbol;Acc:2207]
COL4A6	collagen, type IV, alpha 6 [Source:HGNC Symbol;Acc:2208]
COL5A1	collagen, type V, alpha 1 [Source:HGNC Symbol;Acc:2209]
COL5A2	collagen, type V, alpha 2 [Source:HGNC Symbol;Acc:2210]
COL5A3	collagen, type V, alpha 3 [Source:HGNC Symbol;Acc:14864]
COL6A1	collagen, type VI, alpha 1 [Source:HGNC Symbol;Acc:2211]
COL6A2	collagen, type VI, alpha 2 [Source:HGNC Symbol;Acc:2212]
COL6A3	collagen, type VI, alpha 3 [Source:HGNC Symbol;Acc:2213]
COL6A5	collagen, type VI, alpha 5 [Source:HGNC Symbol;Acc:26674]
COL6A6	collagen, type VI, alpha 6 [Source:HGNC Symbol;Acc:27023]
COL7A1	collagen, type VII, alpha 1 [Source:HGNC Symbol;Acc:2214]
COL8A1	collagen, type VIII, alpha 1 [Source:HGNC Symbol;Acc:2215]
COL8A2	collagen, type VIII, alpha 2 [Source:HGNC Symbol;Acc:2216]
COL9A1	collagen, type IX, alpha 1 [Source:HGNC Symbol;Acc:2217]
COL9A2	collagen, type IX, alpha 2 [Source:HGNC Symbol;Acc:2218]
COL9A3	collagen, type IX, alpha 3 [Source:HGNC Symbol;Acc:2219]
COLEC10	collectin sub-family member 10 (C-type lectin) [Source:HGNC Symbol;Acc:2220]
COLQ	collagen-like tail subunit (single strand of homotrimer) of asymmetric acetylcholinesterase [Source:HGNC Symbol;Acc:2226]
COMP	cartilage oligomeric matrix protein [Source:HGNC Symbol;Acc:2227]
COMT	catechol-O-methyltransferase [Source:HGNC Symbol;Acc:2228]
COP1	NA
COPA	coatomer protein complex, subunit alpha [Source:HGNC Symbol;Acc:2230]
COQ2	NA
COQ8B	NA
CORIN	corin, serine peptidase [Source:HGNC Symbol;Acc:19012]
CORO7	NA
CORT	cortistatin [Source:HGNC Symbol;Acc:2257]
CP	ceruloplasmin (ferroxidase) [Source:HGNC Symbol;Acc:2295]
CPA1	carboxypeptidase A1 (pancreatic) [Source:HGNC Symbol;Acc:2296]
CPA2	carboxypeptidase A2 (pancreatic) [Source:HGNC Symbol;Acc:2297]
CPA3	carboxypeptidase A3 (mast cell) [Source:HGNC Symbol;Acc:2298]
CPA4	carboxypeptidase A4 [Source:HGNC Symbol;Acc:15740]
CPA5	carboxypeptidase A5 [Source:HGNC Symbol;Acc:15722]
CPA6	carboxypeptidase A6 [Source:HGNC Symbol;Acc:17245]
CPAMD8	C3 and PZP-like, alpha-2-macroglobulin domain containing 8 [Source:HGNC Symbol;Acc:23228]
CPB1	carboxypeptidase B1 (tissue) [Source:HGNC Symbol;Acc:2299]
CPB2	carboxypeptidase B2 (plasma) [Source:HGNC Symbol;Acc:2300]
CPD	NA
CPE	carboxypeptidase E [Source:HGNC Symbol;Acc:2303]
CPM	carboxypeptidase M [Source:HGNC Symbol;Acc:2311]
CPN1	carboxypeptidase N, polypeptide 1 [Source:HGNC Symbol;Acc:2312]
CPN2	carboxypeptidase N, polypeptide 2 [Source:HGNC Symbol;Acc:2313]
CPOX	NA
CPQ	carboxypeptidase Q [Source:HGNC Symbol;Acc:16910]
CPS1	carbamoyl-phosphate synthase 1, mitochondrial [Source:HGNC Symbol;Acc:2323]
CPT1A	carnitine palmitoyltransferase 1A (liver) [Source:HGNC Symbol;Acc:2328]
CPT1B	carnitine palmitoyltransferase 1B (muscle) [Source:HGNC Symbol;Acc:2329]
CPT2	carnitine palmitoyltransferase 2 [Source:HGNC Symbol;Acc:2330]
CPXM1	carboxypeptidase X (M14 family), member 1 [Source:HGNC Symbol;Acc:15771]
CPXM2	carboxypeptidase X (M14 family), member 2 [Source:HGNC Symbol;Acc:26977]
CPZ	carboxypeptidase Z [Source:HGNC Symbol;Acc:2333]
CR1	complement component (3b/4b) receptor 1 (Knops blood group) [Source:HGNC Symbol;Acc:2334]
CR1L	complement component (3b/4b) receptor 1-like [Source:HGNC Symbol;Acc:2335]
CR2	complement component (3d/Epstein Barr virus) receptor 2 [Source:HGNC Symbol;Acc:2336]
CRABP2	NA
CRAT	NA
CRB1	crumbs homolog 1 (Drosophila) [Source:HGNC Symbol;Acc:2343]
CRB2	crumbs homolog 2 (Drosophila) [Source:HGNC Symbol;Acc:18688]
CRBN	NA
CREB1	NA
CREBBP	CREB binding protein [Source:HGNC Symbol;Acc:2348]
CREG1	cellular repressor of E1A-stimulated genes 1 [Source:HGNC Symbol;Acc:2351]
CREG2	cellular repressor of E1A-stimulated genes 2 [Source:HGNC Symbol;Acc:14272]
CRELD2	cysteine-rich with EGF-like domains 2 [Source:HGNC Symbol;Acc:28150]
CRH	corticotropin releasing hormone [Source:HGNC Symbol;Acc:2355]
CRHBP	corticotropin releasing hormone binding protein [Source:HGNC Symbol;Acc:2356]
CRHR1	corticotropin releasing hormone receptor 1 [Source:HGNC Symbol;Acc:2357]
CRHR2	corticotropin releasing hormone receptor 2 [Source:HGNC Symbol;Acc:2358]
CRIM1	cysteine rich transmembrane BMP regulator 1 (chordin-like) [Source:HGNC Symbol;Acc:2359]
CRISP1	cysteine-rich secretory protein 1 [Source:HGNC Symbol;Acc:304]
CRISP2	cysteine-rich secretory protein 2 [Source:HGNC Symbol;Acc:12024]
CRISP3	cysteine-rich secretory protein 3 [Source:HGNC Symbol;Acc:16904]
CRISPLD2	cysteine-rich secretory protein LCCL domain containing 2 [Source:HGNC Symbol;Acc:25248]
CRKL	NA
CRLF1	cytokine receptor-like factor 1 [Source:HGNC Symbol;Acc:2364]
CRLF2	cytokine receptor-like factor 2 [Source:HGNC Symbol;Acc:14281]
CRMP1	NA
CROT	NA
CRP	C-reactive protein, pentraxin-related [Source:HGNC Symbol;Acc:2367]
CRTAC1	cartilage acidic protein 1 [Source:HGNC Symbol;Acc:14882]
CRTAM	cytotoxic and regulatory T cell molecule [Source:HGNC Symbol;Acc:24313]
CRTAP	cartilage associated protein [Source:HGNC Symbol;Acc:2379]
CRTC1	NA
CRTC2	NA
CRY1	NA
CRY2	cryptochrome 2 (photolyase-like) [Source:HGNC Symbol;Acc:2385]
CRYBG2	NA
CRYGD	NA
CRYZ	NA
CSF1	colony stimulating factor 1 (macrophage) [Source:HGNC Symbol;Acc:2432]
CSF1R	colony stimulating factor 1 receptor [Source:HGNC Symbol;Acc:2433]
CSF2	colony stimulating factor 2 (granulocyte-macrophage) [Source:HGNC Symbol;Acc:2434]
CSF2RA	colony stimulating factor 2 receptor, alpha, low-affinity (granulocyte-macrophage) [Source:HGNC Symbol;Acc:2435]
CSF2RB	colony stimulating factor 2 receptor, beta, low-affinity (granulocyte-macrophage) [Source:HGNC Symbol;Acc:2436]
CSF3	colony stimulating factor 3 (granulocyte) [Source:HGNC Symbol;Acc:2438]
CSF3R	colony stimulating factor 3 receptor (granulocyte) [Source:HGNC Symbol;Acc:2439]
CSH1	chorionic somatomammotropin hormone 1 (placental lactogen) [Source:HGNC Symbol;Acc:2440]
CSH2	chorionic somatomammotropin hormone 2 [Source:HGNC Symbol;Acc:2441]
CSHL1	chorionic somatomammotropin hormone-like 1 [Source:HGNC Symbol;Acc:2442]
CSK	c-src tyrosine kinase [Source:HGNC Symbol;Acc:2444]
CSMD1	NA
CSN1S1	casein alpha s1 [Source:HGNC Symbol;Acc:2445]
CSN2	casein beta [Source:HGNC Symbol;Acc:2447]
CSN3	casein kappa [Source:HGNC Symbol;Acc:2446]
CSNK1A1	casein kinase 1, alpha 1 [Source:HGNC Symbol;Acc:2451]
CSNK1A1L	casein kinase 1, alpha 1-like [Source:HGNC Symbol;Acc:20289]
CSNK1D	casein kinase 1, delta [Source:HGNC Symbol;Acc:2452]
CSNK1E	casein kinase 1, epsilon [Source:HGNC Symbol;Acc:2453]
CSNK1G1	casein kinase 1, gamma 1 [Source:HGNC Symbol;Acc:2454]
CSNK1G2	casein kinase 1, gamma 2 [Source:HGNC Symbol;Acc:2455]
CSNK1G3	casein kinase 1, gamma 3 [Source:HGNC Symbol;Acc:2456]
CSNK2A1	casein kinase 2, alpha 1 polypeptide [Source:HGNC Symbol;Acc:2457]
CSNK2A2	casein kinase 2, alpha prime polypeptide [Source:HGNC Symbol;Acc:2459]
CSNK2A3	NA
CSPG4	chondroitin sulfate proteoglycan 4 [Source:HGNC Symbol;Acc:2466]
CSPG5	chondroitin sulfate proteoglycan 5 (neuroglycan C) [Source:HGNC Symbol;Acc:2467]
CSRNP3	NA
CSRP3	NA
CST1	cystatin SN [Source:HGNC Symbol;Acc:2473]
CST2	cystatin SA [Source:HGNC Symbol;Acc:2474]
CST3	cystatin C [Source:HGNC Symbol;Acc:2475]
CST4	cystatin S [Source:HGNC Symbol;Acc:2476]
CST5	cystatin D [Source:HGNC Symbol;Acc:2477]
CST6	cystatin E/M [Source:HGNC Symbol;Acc:2478]
CST7	cystatin F (leukocystatin) [Source:HGNC Symbol;Acc:2479]
CST8	cystatin 8 (cystatin-related epididymal specific) [Source:HGNC Symbol;Acc:2480]
CST9	cystatin 9 (testatin) [Source:HGNC Symbol;Acc:13261]
CST9L	cystatin 9-like [Source:HGNC Symbol;Acc:16233]
CTAG1B	NA
CTAG2	NA
CTBS	chitobiase, di-N-acetyl- [Source:HGNC Symbol;Acc:2496]
CTDSP1	CTD (carboxy-terminal domain, RNA polymerase II, polypeptide A) small phosphatase 1 [Source:HGNC Symbol;Acc:21614]
CTF1	cardiotrophin 1 [Source:HGNC Symbol;Acc:2499]
CTGF	connective tissue growth factor [Source:HGNC Symbol;Acc:2500]
CTH	NA
CTHRC1	collagen triple helix repeat containing 1 [Source:HGNC Symbol;Acc:18831]
CTLA4	cytotoxic T-lymphocyte-associated protein 4 [Source:HGNC Symbol;Acc:2505]
CTNNA2	NA
CTNNA3	NA
CTNNB1	catenin (cadherin-associated protein), beta 1, 88kDa [Source:HGNC Symbol;Acc:2514]
CTNNBL1	NA
CTPS1	NA
CTRB1	chymotrypsinogen B1 [Source:HGNC Symbol;Acc:2521]
CTRB2	chymotrypsinogen B2 [Source:HGNC Symbol;Acc:2522]
CTRC	chymotrypsin C (caldecrin) [Source:HGNC Symbol;Acc:2523]
CTRL	chymotrypsin-like [Source:HGNC Symbol;Acc:2524]
CTSA	cathepsin A [Source:HGNC Symbol;Acc:9251]
CTSB	cathepsin B [Source:HGNC Symbol;Acc:2527]
CTSC	cathepsin C [Source:HGNC Symbol;Acc:2528]
CTSD	cathepsin D [Source:HGNC Symbol;Acc:2529]
CTSE	cathepsin E [Source:HGNC Symbol;Acc:2530]
CTSF	cathepsin F [Source:HGNC Symbol;Acc:2531]
CTSG	cathepsin G [Source:HGNC Symbol;Acc:2532]
CTSH	cathepsin H [Source:HGNC Symbol;Acc:2535]
CTSK	cathepsin K [Source:HGNC Symbol;Acc:2536]
CTSL	cathepsin L [Source:HGNC Symbol;Acc:2537]
CTSO	NA
CTSS	cathepsin S [Source:HGNC Symbol;Acc:2545]
CTSV	cathepsin V [Source:HGNC Symbol;Acc:2538]
CTSW	cathepsin W [Source:HGNC Symbol;Acc:2546]
CTSZ	cathepsin Z [Source:HGNC Symbol;Acc:2547]
CUBN	NA
CUL4A	NA
CUX2	NA
CX3CL1	chemokine (C-X3-C motif) ligand 1 [Source:HGNC Symbol;Acc:10647]
CX3CR1	chemokine (C-X3-C motif) receptor 1 [Source:HGNC Symbol;Acc:2558]
CXADR	coxsackie virus and adenovirus receptor [Source:HGNC Symbol;Acc:2559]
CXCL1	chemokine (C-X-C motif) ligand 1 (melanoma growth stimulating activity, alpha) [Source:HGNC Symbol;Acc:4602]
CXCL10	chemokine (C-X-C motif) ligand 10 [Source:HGNC Symbol;Acc:10637]
CXCL11	chemokine (C-X-C motif) ligand 11 [Source:HGNC Symbol;Acc:10638]
CXCL12	chemokine (C-X-C motif) ligand 12 [Source:HGNC Symbol;Acc:10672]
CXCL13	chemokine (C-X-C motif) ligand 13 [Source:HGNC Symbol;Acc:10639]
CXCL14	chemokine (C-X-C motif) ligand 14 [Source:HGNC Symbol;Acc:10640]
CXCL16	chemokine (C-X-C motif) ligand 16 [Source:HGNC Symbol;Acc:16642]
CXCL17	chemokine (C-X-C motif) ligand 17 [Source:HGNC Symbol;Acc:19232]
CXCL2	chemokine (C-X-C motif) ligand 2 [Source:HGNC Symbol;Acc:4603]
CXCL3	chemokine (C-X-C motif) ligand 3 [Source:HGNC Symbol;Acc:4604]
CXCL5	chemokine (C-X-C motif) ligand 5 [Source:HGNC Symbol;Acc:10642]
CXCL6	chemokine (C-X-C motif) ligand 6 [Source:HGNC Symbol;Acc:10643]
CXCL8	NA
CXCL9	chemokine (C-X-C motif) ligand 9 [Source:HGNC Symbol;Acc:7098]
CXCR1	chemokine (C-X-C motif) receptor 1 [Source:HGNC Symbol;Acc:6026]
CXCR2	chemokine (C-X-C motif) receptor 2 [Source:HGNC Symbol;Acc:6027]
CXCR3	chemokine (C-X-C motif) receptor 3 [Source:HGNC Symbol;Acc:4540]
CXCR4	chemokine (C-X-C motif) receptor 4 [Source:HGNC Symbol;Acc:2561]
CXCR5	chemokine (C-X-C motif) receptor 5 [Source:HGNC Symbol;Acc:1060]
CXCR6	chemokine (C-X-C motif) receptor 6 [Source:HGNC Symbol;Acc:16647]
CXXC4	NA
CYB5D2	cytochrome b5 domain containing 2 [Source:HGNC Symbol;Acc:28471]
CYB5R1	NA
CYB5R2	NA
CYB5R3	cytochrome b5 reductase 3 [Source:HGNC Symbol;Acc:2873]
CYB5R4	NA
CYBA	NA
CYBB	cytochrome b-245, beta polypeptide [Source:HGNC Symbol;Acc:2578]
CYCSP5	NA
CYP11A1	cytochrome P450, family 11, subfamily A, polypeptide 1 [Source:HGNC Symbol;Acc:2590]
CYP11B1	cytochrome P450, family 11, subfamily B, polypeptide 1 [Source:HGNC Symbol;Acc:2591]
CYP11B2	cytochrome P450, family 11, subfamily B, polypeptide 2 [Source:HGNC Symbol;Acc:2592]
CYP17A1	cytochrome P450, family 17, subfamily A, polypeptide 1 [Source:HGNC Symbol;Acc:2593]
CYP19A1	cytochrome P450, family 19, subfamily A, polypeptide 1 [Source:HGNC Symbol;Acc:2594]
CYP1A1	cytochrome P450, family 1, subfamily A, polypeptide 1 [Source:HGNC Symbol;Acc:2595]
CYP1A2	cytochrome P450, family 1, subfamily A, polypeptide 2 [Source:HGNC Symbol;Acc:2596]
CYP1B1	cytochrome P450, family 1, subfamily B, polypeptide 1 [Source:HGNC Symbol;Acc:2597]
CYP20A1	cytochrome P450, family 20, subfamily A, polypeptide 1 [Source:HGNC Symbol;Acc:20576]
CYP21A2	cytochrome P450, family 21, subfamily A, polypeptide 2 [Source:HGNC Symbol;Acc:2600]
CYP24A1	cytochrome P450, family 24, subfamily A, polypeptide 1 [Source:HGNC Symbol;Acc:2602]
CYP26A1	cytochrome P450, family 26, subfamily A, polypeptide 1 [Source:HGNC Symbol;Acc:2603]
CYP26B1	cytochrome P450, family 26, subfamily B, polypeptide 1 [Source:HGNC Symbol;Acc:20581]
CYP26C1	cytochrome P450, family 26, subfamily C, polypeptide 1 [Source:HGNC Symbol;Acc:20577]
CYP27A1	cytochrome P450, family 27, subfamily A, polypeptide 1 [Source:HGNC Symbol;Acc:2605]
CYP27B1	cytochrome P450, family 27, subfamily B, polypeptide 1 [Source:HGNC Symbol;Acc:2606]
CYP2A13	cytochrome P450, family 2, subfamily A, polypeptide 13 [Source:HGNC Symbol;Acc:2608]
CYP2A6	cytochrome P450, family 2, subfamily A, polypeptide 6 [Source:HGNC Symbol;Acc:2610]
CYP2A7	cytochrome P450, family 2, subfamily A, polypeptide 7 [Source:HGNC Symbol;Acc:2611]
CYP2A7P1	NA
CYP2B6	cytochrome P450, family 2, subfamily B, polypeptide 6 [Source:HGNC Symbol;Acc:2615]
CYP2C18	cytochrome P450, family 2, subfamily C, polypeptide 18 [Source:HGNC Symbol;Acc:2620]
CYP2C19	cytochrome P450, family 2, subfamily C, polypeptide 19 [Source:HGNC Symbol;Acc:2621]
CYP2C8	cytochrome P450, family 2, subfamily C, polypeptide 8 [Source:HGNC Symbol;Acc:2622]
CYP2C9	cytochrome P450, family 2, subfamily C, polypeptide 9 [Source:HGNC Symbol;Acc:2623]
CYP2D6	cytochrome P450, family 2, subfamily D, polypeptide 6 [Source:HGNC Symbol;Acc:2625]
CYP2E1	cytochrome P450, family 2, subfamily E, polypeptide 1 [Source:HGNC Symbol;Acc:2631]
CYP2F1	cytochrome P450, family 2, subfamily F, polypeptide 1 [Source:HGNC Symbol;Acc:2632]
CYP2J2	cytochrome P450, family 2, subfamily J, polypeptide 2 [Source:HGNC Symbol;Acc:2634]
CYP2R1	cytochrome P450, family 2, subfamily R, polypeptide 1 [Source:HGNC Symbol;Acc:20580]
CYP2S1	cytochrome P450, family 2, subfamily S, polypeptide 1 [Source:HGNC Symbol;Acc:15654]
CYP2U1	cytochrome P450, family 2, subfamily U, polypeptide 1 [Source:HGNC Symbol;Acc:20582]
CYP2W1	cytochrome P450, family 2, subfamily W, polypeptide 1 [Source:HGNC Symbol;Acc:20243]
CYP39A1	cytochrome P450, family 39, subfamily A, polypeptide 1 [Source:HGNC Symbol;Acc:17449]
CYP3A4	cytochrome P450, family 3, subfamily A, polypeptide 4 [Source:HGNC Symbol;Acc:2637]
CYP3A43	cytochrome P450, family 3, subfamily A, polypeptide 43 [Source:HGNC Symbol;Acc:17450]
CYP3A5	cytochrome P450, family 3, subfamily A, polypeptide 5 [Source:HGNC Symbol;Acc:2638]
CYP3A7	cytochrome P450, family 3, subfamily A, polypeptide 7 [Source:HGNC Symbol;Acc:2640]
CYP46A1	cytochrome P450, family 46, subfamily A, polypeptide 1 [Source:HGNC Symbol;Acc:2641]
CYP4A11	cytochrome P450, family 4, subfamily A, polypeptide 11 [Source:HGNC Symbol;Acc:2642]
CYP4A22	cytochrome P450, family 4, subfamily A, polypeptide 22 [Source:HGNC Symbol;Acc:20575]
CYP4B1	cytochrome P450, family 4, subfamily B, polypeptide 1 [Source:HGNC Symbol;Acc:2644]
CYP4F11	cytochrome P450, family 4, subfamily F, polypeptide 11 [Source:HGNC Symbol;Acc:13265]
CYP4F12	cytochrome P450, family 4, subfamily F, polypeptide 12 [Source:HGNC Symbol;Acc:18857]
CYP4F2	cytochrome P450, family 4, subfamily F, polypeptide 2 [Source:HGNC Symbol;Acc:2645]
CYP4F22	cytochrome P450, family 4, subfamily F, polypeptide 22 [Source:HGNC Symbol;Acc:26820]
CYP4F3	cytochrome P450, family 4, subfamily F, polypeptide 3 [Source:HGNC Symbol;Acc:2646]
CYP4F8	cytochrome P450, family 4, subfamily F, polypeptide 8 [Source:HGNC Symbol;Acc:2648]
CYP4V2	cytochrome P450, family 4, subfamily V, polypeptide 2 [Source:HGNC Symbol;Acc:23198]
CYP4X1	cytochrome P450, family 4, subfamily X, polypeptide 1 [Source:HGNC Symbol;Acc:20244]
CYP4Z1	cytochrome P450, family 4, subfamily Z, polypeptide 1 [Source:HGNC Symbol;Acc:20583]
CYP51A1	cytochrome P450, family 51, subfamily A, polypeptide 1 [Source:HGNC Symbol;Acc:2649]
CYP7A1	cytochrome P450, family 7, subfamily A, polypeptide 1 [Source:HGNC Symbol;Acc:2651]
CYP7B1	cytochrome P450, family 7, subfamily B, polypeptide 1 [Source:HGNC Symbol;Acc:2652]
CYP8B1	cytochrome P450, family 8, subfamily B, polypeptide 1 [Source:HGNC Symbol;Acc:2653]
CYR61	cysteine-rich, angiogenic inducer, 61 [Source:HGNC Symbol;Acc:2654]
CYSLTR1	cysteinyl leukotriene receptor 1 [Source:HGNC Symbol;Acc:17451]
CYSLTR2	cysteinyl leukotriene receptor 2 [Source:HGNC Symbol;Acc:18274]
CYTH2	NA
CYTL1	cytokine-like 1 [Source:HGNC Symbol;Acc:24435]
DAG1	dystroglycan 1 (dystrophin-associated glycoprotein 1) [Source:HGNC Symbol;Acc:2666]
DAGLA	diacylglycerol lipase, alpha [Source:HGNC Symbol;Acc:1165]
DAGLB	diacylglycerol lipase, beta [Source:HGNC Symbol;Acc:28923]
DAND5	DAN domain family member 5, BMP antagonist [Source:HGNC Symbol;Acc:26780]
DAO	D-amino-acid oxidase [Source:HGNC Symbol;Acc:2671]
DAOA	NA
DAPK1	death-associated protein kinase 1 [Source:HGNC Symbol;Acc:2674]
DAPK2	death-associated protein kinase 2 [Source:HGNC Symbol;Acc:2675]
DAPK3	death-associated protein kinase 3 [Source:HGNC Symbol;Acc:2676]
DARC	Duffy blood group, atypical chemokine receptor [Source:HGNC Symbol;Acc:4035]
DBF4	DBF4 homolog (S. cerevisiae) [Source:HGNC Symbol;Acc:17364]
DBH	dopamine beta-hydroxylase (dopamine beta-monooxygenase) [Source:HGNC Symbol;Acc:2689]
DBI	NA
DBP	NA
DCAF4	NA
DCBLD1	NA
DCD	dermcidin [Source:HGNC Symbol;Acc:14669]
DCK	deoxycytidine kinase [Source:HGNC Symbol;Acc:2704]
DCLK1	doublecortin-like kinase 1 [Source:HGNC Symbol;Acc:2700]
DCLK2	doublecortin-like kinase 2 [Source:HGNC Symbol;Acc:19002]
DCLK3	doublecortin-like kinase 3 [Source:HGNC Symbol;Acc:19005]
DCN	decorin [Source:HGNC Symbol;Acc:2705]
DCPS	decapping enzyme, scavenger [Source:HGNC Symbol;Acc:29812]
DCT	dopachrome tautomerase [Source:HGNC Symbol;Acc:2709]
DCTD	NA
DDAH1	NA
DDB1	NA
DDC	dopa decarboxylase (aromatic L-amino acid decarboxylase) [Source:HGNC Symbol;Acc:2719]
DDHD1	NA
DDIT3	NA
DDIT4	NA
DDO	D-aspartate oxidase [Source:HGNC Symbol;Acc:2727]
DDOST	dolichyl-diphosphooligosaccharide--protein glycosyltransferase subunit (non-catalytic) [Source:HGNC Symbol;Acc:2728]
DDR1	discoidin domain receptor tyrosine kinase 1 [Source:HGNC Symbol;Acc:2730]
DDR2	discoidin domain receptor tyrosine kinase 2 [Source:HGNC Symbol;Acc:2731]
DDRGK1	NA
DDX3X	DEAD (Asp-Glu-Ala-Asp) box helicase 3, X-linked [Source:HGNC Symbol;Acc:2745]
DDX43	NA
DDX5	NA
DEAF1	DEAF1 transcription factor [Source:HGNC Symbol;Acc:14677]
DEFA1	defensin, alpha 1 [Source:HGNC Symbol;Acc:2761]
DEFA1B	defensin, alpha 1B [Source:HGNC Symbol;Acc:33596]
DEFA3	defensin, alpha 3, neutrophil-specific [Source:HGNC Symbol;Acc:2762]
DEFA4	defensin, alpha 4, corticostatin [Source:HGNC Symbol;Acc:2763]
DEFA5	defensin, alpha 5, Paneth cell-specific [Source:HGNC Symbol;Acc:2764]
DEFA6	defensin, alpha 6, Paneth cell-specific [Source:HGNC Symbol;Acc:2765]
DEFB1	defensin, beta 1 [Source:HGNC Symbol;Acc:2766]
DEFB103A	defensin, beta 103A [Source:HGNC Symbol;Acc:15967]
DEFB103B	defensin, beta 103B [Source:HGNC Symbol;Acc:31702]
DEFB104A	defensin, beta 104A [Source:HGNC Symbol;Acc:18115]
DEFB104B	defensin, beta 104B [Source:HGNC Symbol;Acc:26165]
DEFB105A	defensin, beta 105A [Source:HGNC Symbol;Acc:18087]
DEFB105B	defensin, beta 105B [Source:HGNC Symbol;Acc:29930]
DEFB106A	defensin, beta 106A [Source:HGNC Symbol;Acc:18088]
DEFB106B	defensin, beta 106B [Source:HGNC Symbol;Acc:28879]
DEFB107A	defensin, beta 107A [Source:HGNC Symbol;Acc:18086]
DEFB107B	defensin, beta 107B [Source:HGNC Symbol;Acc:31918]
DEFB108B	defensin, beta 108B [Source:HGNC Symbol;Acc:29966]
DEFB110	defensin, beta 110 locus [Source:HGNC Symbol;Acc:18091]
DEFB112	defensin, beta 112 [Source:HGNC Symbol;Acc:18093]
DEFB113	defensin, beta 113 [Source:HGNC Symbol;Acc:18094]
DEFB114	defensin, beta 114 [Source:HGNC Symbol;Acc:18095]
DEFB115	defensin, beta 115 [Source:HGNC Symbol;Acc:18096]
DEFB116	defensin, beta 116 [Source:HGNC Symbol;Acc:18097]
DEFB118	defensin, beta 118 [Source:HGNC Symbol;Acc:16196]
DEFB126	defensin, beta 126 [Source:HGNC Symbol;Acc:15900]
DEFB127	defensin, beta 127 [Source:HGNC Symbol;Acc:16206]
DEFB4A	defensin, beta 4A [Source:HGNC Symbol;Acc:2767]
DEGS1	NA
DEPTOR	NA
DERL1	derlin 1 [Source:HGNC Symbol;Acc:28454]
DES	NA
DFFB	NA
DGAT1	diacylglycerol O-acyltransferase 1 [Source:HGNC Symbol;Acc:2843]
DGAT2	NA
DGCR6	DiGeorge syndrome critical region gene 6 [Source:HGNC Symbol;Acc:2846]
DGKB	NA
DHCR24	NA
DHCR7	7-dehydrocholesterol reductase [Source:HGNC Symbol;Acc:2860]
DHFR	dihydrofolate reductase [Source:HGNC Symbol;Acc:2861]
DHFRL1	dihydrofolate reductase-like 1 [Source:HGNC Symbol;Acc:27309]
DHH	desert hedgehog [Source:HGNC Symbol;Acc:2865]
DHODH	dihydroorotate dehydrogenase (quinone) [Source:HGNC Symbol;Acc:2867]
DHPS	NA
DHRS1	dehydrogenase/reductase (SDR family) member 1 [Source:HGNC Symbol;Acc:16445]
DHRS12	dehydrogenase/reductase (SDR family) member 12 [Source:HGNC Symbol;Acc:25832]
DHRS13	dehydrogenase/reductase (SDR family) member 13 [Source:HGNC Symbol;Acc:28326]
DHRS2	dehydrogenase/reductase (SDR family) member 2 [Source:HGNC Symbol;Acc:18349]
DHRS3	dehydrogenase/reductase (SDR family) member 3 [Source:HGNC Symbol;Acc:17693]
DHRS4	dehydrogenase/reductase (SDR family) member 4 [Source:HGNC Symbol;Acc:16985]
DHRS4L2	dehydrogenase/reductase (SDR family) member 4 like 2 [Source:HGNC Symbol;Acc:19731]
DHRS7	dehydrogenase/reductase (SDR family) member 7 [Source:HGNC Symbol;Acc:21524]
DHRS7B	dehydrogenase/reductase (SDR family) member 7B [Source:HGNC Symbol;Acc:24547]
DHRS7C	dehydrogenase/reductase (SDR family) member 7C [Source:HGNC Symbol;Acc:32423]
DHRS9	dehydrogenase/reductase (SDR family) member 9 [Source:HGNC Symbol;Acc:16888]
DHRSX	dehydrogenase/reductase (SDR family) X-linked [Source:HGNC Symbol;Acc:18399]
DHX36	NA
DIABLO	NA
DIAPH3	NA
DIO1	deiodinase, iodothyronine, type I [Source:HGNC Symbol;Acc:2883]
DIO3	deiodinase, iodothyronine, type III [Source:HGNC Symbol;Acc:2885]
DKC1	NA
DKK1	dickkopf WNT signaling pathway inhibitor 1 [Source:HGNC Symbol;Acc:2891]
DKK2	dickkopf WNT signaling pathway inhibitor 2 [Source:HGNC Symbol;Acc:2892]
DKK3	dickkopf WNT signaling pathway inhibitor 3 [Source:HGNC Symbol;Acc:2893]
DKK4	dickkopf WNT signaling pathway inhibitor 4 [Source:HGNC Symbol;Acc:2894]
DKKL1	dickkopf-like 1 [Source:HGNC Symbol;Acc:16528]
DLD	dihydrolipoamide dehydrogenase [Source:HGNC Symbol;Acc:2898]
DLG4	NA
DLG5	NA
DLK1	delta-like 1 homolog (Drosophila) [Source:HGNC Symbol;Acc:2907]
DLL3	NA
DLL4	delta-like 4 (Drosophila) [Source:HGNC Symbol;Acc:2910]
DMBT1	deleted in malignant brain tumors 1 [Source:HGNC Symbol;Acc:2926]
DMD	dystrophin [Source:HGNC Symbol;Acc:2928]
DMKN	dermokine [Source:HGNC Symbol;Acc:25063]
DMP1	dentin matrix acidic phosphoprotein 1 [Source:HGNC Symbol;Acc:2932]
DMPK	dystrophia myotonica-protein kinase [Source:HGNC Symbol;Acc:2933]
DNAH8	NA
DNAJA1	DnaJ (Hsp40) homolog, subfamily A, member 1 [Source:HGNC Symbol;Acc:5229]
DNAJB1	NA
DNAJB11	DnaJ (Hsp40) homolog, subfamily B, member 11 [Source:HGNC Symbol;Acc:14889]
DNASE1	deoxyribonuclease I [Source:HGNC Symbol;Acc:2956]
DNASE1L3	deoxyribonuclease I-like 3 [Source:HGNC Symbol;Acc:2959]
DNER	NA
DNMT1	DNA (cytosine-5-)-methyltransferase 1 [Source:HGNC Symbol;Acc:2976]
DNMT3A	DNA (cytosine-5-)-methyltransferase 3 alpha [Source:HGNC Symbol;Acc:2978]
DNMT3B	DNA (cytosine-5-)-methyltransferase 3 beta [Source:HGNC Symbol;Acc:2979]
DNMT3L	NA
DNPEP	aspartyl aminopeptidase [Source:HGNC Symbol;Acc:2981]
DNTT	NA
DOCK10	NA
DOCK8	NA
DOK5	NA
DOT1L	DOT1-like histone H3K79 methyltransferase [Source:HGNC Symbol;Acc:24948]
DPEP1	dipeptidase 1 (renal) [Source:HGNC Symbol;Acc:3002]
DPEP2	dipeptidase 2 [Source:HGNC Symbol;Acc:23028]
DPEP3	dipeptidase 3 [Source:HGNC Symbol;Acc:23029]
DPP10	dipeptidyl-peptidase 10 (non-functional) [Source:HGNC Symbol;Acc:20823]
DPP4	dipeptidyl-peptidase 4 [Source:HGNC Symbol;Acc:3009]
DPP6	dipeptidyl-peptidase 6 [Source:HGNC Symbol;Acc:3010]
DPP7	dipeptidyl-peptidase 7 [Source:HGNC Symbol;Acc:14892]
DPP8	dipeptidyl-peptidase 8 [Source:HGNC Symbol;Acc:16490]
DPP9	dipeptidyl-peptidase 9 [Source:HGNC Symbol;Acc:18648]
DPT	dermatopontin [Source:HGNC Symbol;Acc:3011]
DPYD	dihydropyrimidine dehydrogenase [Source:HGNC Symbol;Acc:3012]
DPYS	NA
DPYSL2	NA
DPYSL3	NA
DRAM1	NA
DRAXIN	dorsal inhibitory axon guidance protein [Source:HGNC Symbol;Acc:25054]
DRD1	dopamine receptor D1 [Source:HGNC Symbol;Acc:3020]
DRD2	dopamine receptor D2 [Source:HGNC Symbol;Acc:3023]
DRD3	dopamine receptor D3 [Source:HGNC Symbol;Acc:3024]
DRD4	dopamine receptor D4 [Source:HGNC Symbol;Acc:3025]
DRD5	dopamine receptor D5 [Source:HGNC Symbol;Acc:3026]
DROSHA	NA
DSCAM	Down syndrome cell adhesion molecule [Source:HGNC Symbol;Acc:3039]
DSE	NA
DSG1	NA
DSG3	NA
DSP	NA
DSPP	dentin sialophosphoprotein [Source:HGNC Symbol;Acc:3054]
DST	dystonin [Source:HGNC Symbol;Acc:1090]
DSTYK	dual serine/threonine and tyrosine protein kinase [Source:HGNC Symbol;Acc:29043]
DTNBP1	NA
DTYMK	NA
DUOX2	NA
DUSP1	NA
DUSP3	dual specificity phosphatase 3 [Source:HGNC Symbol;Acc:3069]
DUSP6	NA
DUT	deoxyuridine triphosphatase [Source:HGNC Symbol;Acc:3078]
DYNC2H1	NA
DYRK1A	dual-specificity tyrosine-(Y)-phosphorylation regulated kinase 1A [Source:HGNC Symbol;Acc:3091]
DYRK1B	dual-specificity tyrosine-(Y)-phosphorylation regulated kinase 1B [Source:HGNC Symbol;Acc:3092]
DYRK2	dual-specificity tyrosine-(Y)-phosphorylation regulated kinase 2 [Source:HGNC Symbol;Acc:3093]
DYRK3	dual-specificity tyrosine-(Y)-phosphorylation regulated kinase 3 [Source:HGNC Symbol;Acc:3094]
DYRK4	dual-specificity tyrosine-(Y)-phosphorylation regulated kinase 4 [Source:HGNC Symbol;Acc:3095]
E2F1	NA
E2F7	NA
EBI3	Epstein-Barr virus induced 3 [Source:HGNC Symbol;Acc:3129]
EBP	emopamil binding protein (sterol isomerase) [Source:HGNC Symbol;Acc:3133]
EBPL	emopamil binding protein-like [Source:HGNC Symbol;Acc:18061]
ECE1	endothelin converting enzyme 1 [Source:HGNC Symbol;Acc:3146]
ECE2	NA
ECM1	extracellular matrix protein 1 [Source:HGNC Symbol;Acc:3153]
ECM2	extracellular matrix protein 2, female organ and adipocyte specific [Source:HGNC Symbol;Acc:3154]
ECT2L	NA
EDA	ectodysplasin A [Source:HGNC Symbol;Acc:3157]
EDA2R	NA
EDAR	ectodysplasin A receptor [Source:HGNC Symbol;Acc:2895]
EDDM3A	epididymal protein 3A [Source:HGNC Symbol;Acc:16978]
EDEM2	ER degradation enhancer, mannosidase alpha-like 2 [Source:HGNC Symbol;Acc:15877]
EDIL3	EGF-like repeats and discoidin I-like domains 3 [Source:HGNC Symbol;Acc:3173]
EDN1	endothelin 1 [Source:HGNC Symbol;Acc:3176]
EDN2	endothelin 2 [Source:HGNC Symbol;Acc:3177]
EDN3	endothelin 3 [Source:HGNC Symbol;Acc:3178]
EDNRA	endothelin receptor type A [Source:HGNC Symbol;Acc:3179]
EDNRB	endothelin receptor type B [Source:HGNC Symbol;Acc:3180]
EED	NA
EEF1A1	NA
EEF2	eukaryotic translation elongation factor 2 [Source:HGNC Symbol;Acc:3214]
EEF2K	eukaryotic elongation factor-2 kinase [Source:HGNC Symbol;Acc:24615]
EFEMP1	EGF containing fibulin-like extracellular matrix protein 1 [Source:HGNC Symbol;Acc:3218]
EFEMP2	EGF containing fibulin-like extracellular matrix protein 2 [Source:HGNC Symbol;Acc:3219]
EFNA1	ephrin-A1 [Source:HGNC Symbol;Acc:3221]
EFNA4	ephrin-A4 [Source:HGNC Symbol;Acc:3224]
EFNA5	ephrin-A5 [Source:HGNC Symbol;Acc:3225]
EFNB1	ephrin-B1 [Source:HGNC Symbol;Acc:3226]
EFNB3	ephrin-B3 [Source:HGNC Symbol;Acc:3228]
EFTUD1	elongation factor Tu GTP binding domain containing 1 [Source:HGNC Symbol;Acc:25789]
EFTUD2	elongation factor Tu GTP binding domain containing 2 [Source:HGNC Symbol;Acc:30858]
EGF	epidermal growth factor [Source:HGNC Symbol;Acc:3229]
EGFL6	EGF-like-domain, multiple 6 [Source:HGNC Symbol;Acc:3235]
EGFL7	EGF-like-domain, multiple 7 [Source:HGNC Symbol;Acc:20594]
EGFL8	EGF-like-domain, multiple 8 [Source:HGNC Symbol;Acc:13944]
EGFLAM	EGF-like, fibronectin type III and laminin G domains [Source:HGNC Symbol;Acc:26810]
EGFR	epidermal growth factor receptor [Source:HGNC Symbol;Acc:3236]
EGLN1	egl-9 family hypoxia-inducible factor 1 [Source:HGNC Symbol;Acc:1232]
EGLN2	egl-9 family hypoxia-inducible factor 2 [Source:HGNC Symbol;Acc:14660]
EGLN3	egl-9 family hypoxia-inducible factor 3 [Source:HGNC Symbol;Acc:14661]
EGR1	NA
EGR2	NA
EHMT1	euchromatic histone-lysine N-methyltransferase 1 [Source:HGNC Symbol;Acc:24650]
EHMT2	euchromatic histone-lysine N-methyltransferase 2 [Source:HGNC Symbol;Acc:14129]
EIF2AK1	eukaryotic translation initiation factor 2-alpha kinase 1 [Source:HGNC Symbol;Acc:24921]
EIF2AK2	eukaryotic translation initiation factor 2-alpha kinase 2 [Source:HGNC Symbol;Acc:9437]
EIF2AK3	eukaryotic translation initiation factor 2-alpha kinase 3 [Source:HGNC Symbol;Acc:3255]
EIF2AK4	eukaryotic translation initiation factor 2 alpha kinase 4 [Source:HGNC Symbol;Acc:19687]
EIF2B1	NA
EIF2S1	NA
EIF3A	NA
EIF4A1	eukaryotic translation initiation factor 4A1 [Source:HGNC Symbol;Acc:3282]
EIF4E	eukaryotic translation initiation factor 4E [Source:HGNC Symbol;Acc:3287]
EIF4EBP1	NA
EIF4G1	NA
EIF4H	eukaryotic translation initiation factor 4H [Source:HGNC Symbol;Acc:12741]
EIF5A	NA
ELANE	elastase, neutrophil expressed [Source:HGNC Symbol;Acc:3309]
ELAVL1	ELAV like RNA binding protein 1 [Source:HGNC Symbol;Acc:3312]
ELK1	NA
ELN	elastin [Source:HGNC Symbol;Acc:3327]
ELOVL3	ELOVL fatty acid elongase 3 [Source:HGNC Symbol;Acc:18047]
ELOVL6	ELOVL fatty acid elongase 6 [Source:HGNC Symbol;Acc:15829]
ELP5	NA
ELSPBP1	epididymal sperm binding protein 1 [Source:HGNC Symbol;Acc:14417]
EMC10	ER membrane protein complex subunit 10 [Source:HGNC Symbol;Acc:27609]
EMID1	EMI domain containing 1 [Source:HGNC Symbol;Acc:18036]
EMILIN1	elastin microfibril interfacer 1 [Source:HGNC Symbol;Acc:19880]
EMILIN2	elastin microfibril interfacer 2 [Source:HGNC Symbol;Acc:19881]
EMILIN3	elastin microfibril interfacer 3 [Source:HGNC Symbol;Acc:16123]
EML4	NA
EMP1	NA
EMP2	NA
EMR2	egf-like module containing, mucin-like, hormone receptor-like 2 [Source:HGNC Symbol;Acc:3337]
EMR3	egf-like module containing, mucin-like, hormone receptor-like 3 [Source:HGNC Symbol;Acc:23647]
ENAM	enamelin [Source:HGNC Symbol;Acc:3344]
ENC1	ectodermal-neural cortex 1 (with BTB domain) [Source:HGNC Symbol;Acc:3345]
ENDOU	endonuclease, polyU-specific [Source:HGNC Symbol;Acc:14369]
ENG	endoglin [Source:HGNC Symbol;Acc:3349]
ENGASE	endo-beta-N-acetylglucosaminidase [Source:HGNC Symbol;Acc:24622]
ENHO	energy homeostasis associated [Source:HGNC Symbol;Acc:24838]
ENO2	NA
ENOSF1	NA
ENOX1	ecto-NOX disulfide-thiol exchanger 1 [Source:HGNC Symbol;Acc:25474]
ENOX2	ecto-NOX disulfide-thiol exchanger 2 [Source:HGNC Symbol;Acc:2259]
ENPEP	glutamyl aminopeptidase (aminopeptidase A) [Source:HGNC Symbol;Acc:3355]
ENPP1	ectonucleotide pyrophosphatase/phosphodiesterase 1 [Source:HGNC Symbol;Acc:3356]
ENPP2	ectonucleotide pyrophosphatase/phosphodiesterase 2 [Source:HGNC Symbol;Acc:3357]
ENPP3	ectonucleotide pyrophosphatase/phosphodiesterase 3 [Source:HGNC Symbol;Acc:3358]
ENPP5	ectonucleotide pyrophosphatase/phosphodiesterase 5 (putative) [Source:HGNC Symbol;Acc:13717]
ENPP6	ectonucleotide pyrophosphatase/phosphodiesterase 6 [Source:HGNC Symbol;Acc:23409]
ENPP7	ectonucleotide pyrophosphatase/phosphodiesterase 7 [Source:HGNC Symbol;Acc:23764]
ENTPD1	ectonucleoside triphosphate diphosphohydrolase 1 [Source:HGNC Symbol;Acc:3363]
ENTPD2	NA
ENTPD6	ectonucleoside triphosphate diphosphohydrolase 6 (putative) [Source:HGNC Symbol;Acc:3368]
EP300	E1A binding protein p300 [Source:HGNC Symbol;Acc:3373]
EPAS1	endothelial PAS domain protein 1 [Source:HGNC Symbol;Acc:3374]
EPB41	NA
EPCAM	epithelial cell adhesion molecule [Source:HGNC Symbol;Acc:11529]
EPDR1	ependymin related 1 [Source:HGNC Symbol;Acc:17572]
EPGN	epithelial mitogen [Source:HGNC Symbol;Acc:17470]
EPHA1	EPH receptor A1 [Source:HGNC Symbol;Acc:3385]
EPHA10	EPH receptor A10 [Source:HGNC Symbol;Acc:19987]
EPHA2	EPH receptor A2 [Source:HGNC Symbol;Acc:3386]
EPHA3	EPH receptor A3 [Source:HGNC Symbol;Acc:3387]
EPHA4	EPH receptor A4 [Source:HGNC Symbol;Acc:3388]
EPHA5	EPH receptor A5 [Source:HGNC Symbol;Acc:3389]
EPHA6	EPH receptor A6 [Source:HGNC Symbol;Acc:19296]
EPHA7	EPH receptor A7 [Source:HGNC Symbol;Acc:3390]
EPHA8	EPH receptor A8 [Source:HGNC Symbol;Acc:3391]
EPHB1	EPH receptor B1 [Source:HGNC Symbol;Acc:3392]
EPHB2	EPH receptor B2 [Source:HGNC Symbol;Acc:3393]
EPHB3	EPH receptor B3 [Source:HGNC Symbol;Acc:3394]
EPHB4	EPH receptor B4 [Source:HGNC Symbol;Acc:3395]
EPHB6	EPH receptor B6 [Source:HGNC Symbol;Acc:3396]
EPHX1	epoxide hydrolase 1, microsomal (xenobiotic) [Source:HGNC Symbol;Acc:3401]
EPHX2	epoxide hydrolase 2, cytoplasmic [Source:HGNC Symbol;Acc:3402]
EPM2A	NA
EPO	erythropoietin [Source:HGNC Symbol;Acc:3415]
EPOR	erythropoietin receptor [Source:HGNC Symbol;Acc:3416]
EPRS1	NA
EPX	eosinophil peroxidase [Source:HGNC Symbol;Acc:3423]
EPYC	epiphycan [Source:HGNC Symbol;Acc:3053]
ERAP1	endoplasmic reticulum aminopeptidase 1 [Source:HGNC Symbol;Acc:18173]
ERAP2	NA
ERBB2	v-erb-b2 avian erythroblastic leukemia viral oncogene homolog 2 [Source:HGNC Symbol;Acc:3430]
ERBB2IP	erbb2 interacting protein [Source:HGNC Symbol;Acc:15842]
ERBB3	v-erb-b2 avian erythroblastic leukemia viral oncogene homolog 3 [Source:HGNC Symbol;Acc:3431]
ERBB4	v-erb-b2 avian erythroblastic leukemia viral oncogene homolog 4 [Source:HGNC Symbol;Acc:3432]
ERCC1	NA
ERCC2	NA
ERCC3	NA
ERCC4	NA
ERCC5	excision repair cross-complementing rodent repair deficiency, complementation group 5 [Source:HGNC Symbol;Acc:3437]
ERCC6	NA
EREG	epiregulin [Source:HGNC Symbol;Acc:3443]
ERG	v-ets avian erythroblastosis virus E26 oncogene homolog [Source:HGNC Symbol;Acc:3446]
ERICH3	NA
ERN1	endoplasmic reticulum to nucleus signaling 1 [Source:HGNC Symbol;Acc:3449]
ERN2	endoplasmic reticulum to nucleus signaling 2 [Source:HGNC Symbol;Acc:16942]
ERO1L	ERO1-like (S. cerevisiae) [Source:HGNC Symbol;Acc:13280]
ERP29	endoplasmic reticulum protein 29 [Source:HGNC Symbol;Acc:13799]
ERP44	endoplasmic reticulum protein 44 [Source:HGNC Symbol;Acc:18311]
ERRFI1	NA
ESAM	endothelial cell adhesion molecule [Source:HGNC Symbol;Acc:17474]
ESM1	endothelial cell-specific molecule 1 [Source:HGNC Symbol;Acc:3466]
ESR1	estrogen receptor 1 [Source:HGNC Symbol;Acc:3467]
ESR2	estrogen receptor 2 (ER beta) [Source:HGNC Symbol;Acc:3468]
ESRRA	estrogen-related receptor alpha [Source:HGNC Symbol;Acc:3471]
ESRRB	estrogen-related receptor beta [Source:HGNC Symbol;Acc:3473]
ESRRG	estrogen-related receptor gamma [Source:HGNC Symbol;Acc:3474]
ESYT2	NA
ETFDH	NA
ETNPPL	ethanolamine-phosphate phospho-lyase [Source:HGNC Symbol;Acc:14404]
ETS2	NA
ETV1	NA
ETV4	NA
ETV5	NA
ETV6	NA
EVI2B	ecotropic viral integration site 2B [Source:HGNC Symbol;Acc:3500]
EWSR1	NA
EXO1	NA
EXTL2	exostosin-like glycosyltransferase 2 [Source:HGNC Symbol;Acc:3516]
EYA2	NA
EYS	eyes shut homolog (Drosophila) [Source:HGNC Symbol;Acc:21555]
EZH1	NA
EZH2	NA
EZR	NA
F10	coagulation factor X [Source:HGNC Symbol;Acc:3528]
F11	coagulation factor XI [Source:HGNC Symbol;Acc:3529]
F11R	F11 receptor [Source:HGNC Symbol;Acc:14685]
F12	coagulation factor XII (Hageman factor) [Source:HGNC Symbol;Acc:3530]
F13A1	coagulation factor XIII, A1 polypeptide [Source:HGNC Symbol;Acc:3531]
F13B	coagulation factor XIII, B polypeptide [Source:HGNC Symbol;Acc:3534]
F2	coagulation factor II (thrombin) [Source:HGNC Symbol;Acc:3535]
F2R	coagulation factor II (thrombin) receptor [Source:HGNC Symbol;Acc:3537]
F2RL1	coagulation factor II (thrombin) receptor-like 1 [Source:HGNC Symbol;Acc:3538]
F2RL2	coagulation factor II (thrombin) receptor-like 2 [Source:HGNC Symbol;Acc:3539]
F2RL3	coagulation factor II (thrombin) receptor-like 3 [Source:HGNC Symbol;Acc:3540]
F3	coagulation factor III (thromboplastin, tissue factor) [Source:HGNC Symbol;Acc:3541]
F5	coagulation factor V (proaccelerin, labile factor) [Source:HGNC Symbol;Acc:3542]
F7	coagulation factor VII (serum prothrombin conversion accelerator) [Source:HGNC Symbol;Acc:3544]
F8	coagulation factor VIII, procoagulant component [Source:HGNC Symbol;Acc:3546]
F9	coagulation factor IX [Source:HGNC Symbol;Acc:3551]
FAAH	fatty acid amide hydrolase [Source:HGNC Symbol;Acc:3553]
FAAH2	fatty acid amide hydrolase 2 [Source:HGNC Symbol;Acc:26440]
FABP1	fatty acid binding protein 1, liver [Source:HGNC Symbol;Acc:3555]
FABP2	fatty acid binding protein 2, intestinal [Source:HGNC Symbol;Acc:3556]
FABP3	NA
FABP4	fatty acid binding protein 4, adipocyte [Source:HGNC Symbol;Acc:3559]
FABP5	NA
FADD	NA
FAM177A1	NA
FAM178B	NA
FAM19A1	family with sequence similarity 19 (chemokine (C-C motif)-like), member A1 [Source:HGNC Symbol;Acc:21587]
FAM19A3	family with sequence similarity 19 (chemokine (C-C motif)-like), member A3 [Source:HGNC Symbol;Acc:21590]
FAM19A4	family with sequence similarity 19 (chemokine (C-C motif)-like), member A4 [Source:HGNC Symbol;Acc:21591]
FAM19A5	family with sequence similarity 19 (chemokine (C-C motif)-like), member A5 [Source:HGNC Symbol;Acc:21592]
FAM20A	family with sequence similarity 20, member A [Source:HGNC Symbol;Acc:23015]
FAM20C	family with sequence similarity 20, member C [Source:HGNC Symbol;Acc:22140]
FAM3B	family with sequence similarity 3, member B [Source:HGNC Symbol;Acc:1253]
FAM3C	family with sequence similarity 3, member C [Source:HGNC Symbol;Acc:18664]
FANCA	NA
FANCC	NA
FANCD2	NA
FAP	fibroblast activation protein, alpha [Source:HGNC Symbol;Acc:3590]
FARP2	NA
FARS2	phenylalanyl-tRNA synthetase 2, mitochondrial [Source:HGNC Symbol;Acc:21062]
FAS	Fas cell surface death receptor [Source:HGNC Symbol;Acc:11920]
FASLG	Fas ligand (TNF superfamily, member 6) [Source:HGNC Symbol;Acc:11936]
FASN	fatty acid synthase [Source:HGNC Symbol;Acc:3594]
FAT1	FAT atypical cadherin 1 [Source:HGNC Symbol;Acc:3595]
FAT3	FAT atypical cadherin 3 [Source:HGNC Symbol;Acc:23112]
FAT4	FAT atypical cadherin 4 [Source:HGNC Symbol;Acc:23109]
FBLN1	fibulin 1 [Source:HGNC Symbol;Acc:3600]
FBLN2	fibulin 2 [Source:HGNC Symbol;Acc:3601]
FBLN5	fibulin 5 [Source:HGNC Symbol;Acc:3602]
FBLN7	fibulin 7 [Source:HGNC Symbol;Acc:26740]
FBN1	fibrillin 1 [Source:HGNC Symbol;Acc:3603]
FBN2	fibrillin 2 [Source:HGNC Symbol;Acc:3604]
FBN3	fibrillin 3 [Source:HGNC Symbol;Acc:18794]
FBP1	fructose-1,6-bisphosphatase 1 [Source:HGNC Symbol;Acc:3606]
FBP2	NA
FBXL17	NA
FBXL19	NA
FBXW7	NA
FCAMR	Fc receptor, IgA, IgM, high affinity [Source:HGNC Symbol;Acc:24692]
FCAR	Fc fragment of IgA, receptor for [Source:HGNC Symbol;Acc:3608]
FCER1A	Fc fragment of IgE, high affinity I, receptor for; alpha polypeptide [Source:HGNC Symbol;Acc:3609]
FCER1G	NA
FCER2	Fc fragment of IgE, low affinity II, receptor for (CD23) [Source:HGNC Symbol;Acc:3612]
FCGBP	Fc fragment of IgG binding protein [Source:HGNC Symbol;Acc:13572]
FCGR1A	Fc fragment of IgG, high affinity Ia, receptor (CD64) [Source:HGNC Symbol;Acc:3613]
FCGR1CP	NA
FCGR2A	Fc fragment of IgG, low affinity IIa, receptor (CD32) [Source:HGNC Symbol;Acc:3616]
FCGR2B	Fc fragment of IgG, low affinity IIb, receptor (CD32) [Source:HGNC Symbol;Acc:3618]
FCGR2C	Fc fragment of IgG, low affinity IIc, receptor for (CD32) (gene/pseudogene) [Source:HGNC Symbol;Acc:15626]
FCGR3A	Fc fragment of IgG, low affinity IIIa, receptor (CD16a) [Source:HGNC Symbol;Acc:3619]
FCGR3B	Fc fragment of IgG, low affinity IIIb, receptor (CD16b) [Source:HGNC Symbol;Acc:3620]
FCGRT	Fc fragment of IgG, receptor, transporter, alpha [Source:HGNC Symbol;Acc:3621]
FCN1	ficolin (collagen/fibrinogen domain containing) 1 [Source:HGNC Symbol;Acc:3623]
FCN2	ficolin (collagen/fibrinogen domain containing lectin) 2 [Source:HGNC Symbol;Acc:3624]
FCN3	ficolin (collagen/fibrinogen domain containing) 3 [Source:HGNC Symbol;Acc:3625]
FCRL1	Fc receptor-like 1 [Source:HGNC Symbol;Acc:18509]
FCRL2	Fc receptor-like 2 [Source:HGNC Symbol;Acc:14875]
FCRL3	Fc receptor-like 3 [Source:HGNC Symbol;Acc:18506]
FCRL4	Fc receptor-like 4 [Source:HGNC Symbol;Acc:18507]
FCRL5	Fc receptor-like 5 [Source:HGNC Symbol;Acc:18508]
FCRL6	Fc receptor-like 6 [Source:HGNC Symbol;Acc:31910]
FCRLA	Fc receptor-like A [Source:HGNC Symbol;Acc:18504]
FDCSP	follicular dendritic cell secreted protein [Source:HGNC Symbol;Acc:19215]
FDFT1	farnesyl-diphosphate farnesyltransferase 1 [Source:HGNC Symbol;Acc:3629]
FDPS	farnesyl diphosphate synthase [Source:HGNC Symbol;Acc:3631]
FECH	NA
FEN1	flap structure-specific endonuclease 1 [Source:HGNC Symbol;Acc:3650]
FER	fer (fps/fes related) tyrosine kinase [Source:HGNC Symbol;Acc:3655]
FES	feline sarcoma oncogene [Source:HGNC Symbol;Acc:3657]
FFAR1	free fatty acid receptor 1 [Source:HGNC Symbol;Acc:4498]
FFAR2	free fatty acid receptor 2 [Source:HGNC Symbol;Acc:4501]
FFAR3	free fatty acid receptor 3 [Source:HGNC Symbol;Acc:4499]
FFAR4	free fatty acid receptor 4 [Source:HGNC Symbol;Acc:19061]
FGA	fibrinogen alpha chain [Source:HGNC Symbol;Acc:3661]
FGB	fibrinogen beta chain [Source:HGNC Symbol;Acc:3662]
FGD4	NA
FGF1	fibroblast growth factor 1 (acidic) [Source:HGNC Symbol;Acc:3665]
FGF10	fibroblast growth factor 10 [Source:HGNC Symbol;Acc:3666]
FGF12	fibroblast growth factor 12 [Source:HGNC Symbol;Acc:3668]
FGF16	fibroblast growth factor 16 [Source:HGNC Symbol;Acc:3672]
FGF17	fibroblast growth factor 17 [Source:HGNC Symbol;Acc:3673]
FGF18	fibroblast growth factor 18 [Source:HGNC Symbol;Acc:3674]
FGF19	fibroblast growth factor 19 [Source:HGNC Symbol;Acc:3675]
FGF2	fibroblast growth factor 2 (basic) [Source:HGNC Symbol;Acc:3676]
FGF20	fibroblast growth factor 20 [Source:HGNC Symbol;Acc:3677]
FGF21	fibroblast growth factor 21 [Source:HGNC Symbol;Acc:3678]
FGF22	fibroblast growth factor 22 [Source:HGNC Symbol;Acc:3679]
FGF23	fibroblast growth factor 23 [Source:HGNC Symbol;Acc:3680]
FGF3	fibroblast growth factor 3 [Source:HGNC Symbol;Acc:3681]
FGF4	fibroblast growth factor 4 [Source:HGNC Symbol;Acc:3682]
FGF5	fibroblast growth factor 5 [Source:HGNC Symbol;Acc:3683]
FGF6	fibroblast growth factor 6 [Source:HGNC Symbol;Acc:3684]
FGF7	fibroblast growth factor 7 [Source:HGNC Symbol;Acc:3685]
FGF8	fibroblast growth factor 8 (androgen-induced) [Source:HGNC Symbol;Acc:3686]
FGF9	fibroblast growth factor 9 [Source:HGNC Symbol;Acc:3687]
FGFBP1	fibroblast growth factor binding protein 1 [Source:HGNC Symbol;Acc:19695]
FGFBP2	fibroblast growth factor binding protein 2 [Source:HGNC Symbol;Acc:29451]
FGFBP3	fibroblast growth factor binding protein 3 [Source:HGNC Symbol;Acc:23428]
FGFR1	fibroblast growth factor receptor 1 [Source:HGNC Symbol;Acc:3688]
FGFR1OP2	NA
FGFR2	fibroblast growth factor receptor 2 [Source:HGNC Symbol;Acc:3689]
FGFR3	fibroblast growth factor receptor 3 [Source:HGNC Symbol;Acc:3690]
FGFR3P1	NA
FGFR4	fibroblast growth factor receptor 4 [Source:HGNC Symbol;Acc:3691]
FGFRL1	fibroblast growth factor receptor-like 1 [Source:HGNC Symbol;Acc:3693]
FGG	fibrinogen gamma chain [Source:HGNC Symbol;Acc:3694]
FGL1	fibrinogen-like 1 [Source:HGNC Symbol;Acc:3695]
FGL2	fibrinogen-like 2 [Source:HGNC Symbol;Acc:3696]
FGR	feline Gardner-Rasheed sarcoma viral oncogene homolog [Source:HGNC Symbol;Acc:3697]
FH	NA
FHIT	NA
FHL2	NA
FIBIN	fin bud initiation factor homolog (zebrafish) [Source:HGNC Symbol;Acc:33747]
FIGF	c-fos induced growth factor (vascular endothelial growth factor D) [Source:HGNC Symbol;Acc:3708]
FIP1L1	NA
FJX1	four jointed box 1 (Drosophila) [Source:HGNC Symbol;Acc:17166]
FKBP10	FK506 binding protein 10, 65 kDa [Source:HGNC Symbol;Acc:18169]
FKBP11	FK506 binding protein 11, 19 kDa [Source:HGNC Symbol;Acc:18624]
FKBP14	FK506 binding protein 14, 22 kDa [Source:HGNC Symbol;Acc:18625]
FKBP15	FK506 binding protein 15, 133kDa [Source:HGNC Symbol;Acc:23397]
FKBP1A	FK506 binding protein 1A, 12kDa [Source:HGNC Symbol;Acc:3711]
FKBP1B	FK506 binding protein 1B, 12.6 kDa [Source:HGNC Symbol;Acc:3712]
FKBP1C	FK506 binding protein 1C [Source:HGNC Symbol;Acc:21376]
FKBP2	FK506 binding protein 2, 13kDa [Source:HGNC Symbol;Acc:3718]
FKBP3	FK506 binding protein 3, 25kDa [Source:HGNC Symbol;Acc:3719]
FKBP4	FK506 binding protein 4, 59kDa [Source:HGNC Symbol;Acc:3720]
FKBP5	FK506 binding protein 5 [Source:HGNC Symbol;Acc:3721]
FKBP6	FK506 binding protein 6, 36kDa [Source:HGNC Symbol;Acc:3722]
FKBP7	FK506 binding protein 7 [Source:HGNC Symbol;Acc:3723]
FKBP8	FK506 binding protein 8, 38kDa [Source:HGNC Symbol;Acc:3724]
FKBP9	FK506 binding protein 9, 63 kDa [Source:HGNC Symbol;Acc:3725]
FKRP	fukutin related protein [Source:HGNC Symbol;Acc:17997]
FKTN	fukutin [Source:HGNC Symbol;Acc:3622]
FLCN	NA
FLG	NA
FLI1	NA
FLNA	filamin A, alpha [Source:HGNC Symbol;Acc:3754]
FLRT1	fibronectin leucine rich transmembrane protein 1 [Source:HGNC Symbol;Acc:3760]
FLRT2	fibronectin leucine rich transmembrane protein 2 [Source:HGNC Symbol;Acc:3761]
FLT1	fms-related tyrosine kinase 1 [Source:HGNC Symbol;Acc:3763]
FLT3	fms-related tyrosine kinase 3 [Source:HGNC Symbol;Acc:3765]
FLT3LG	fms-related tyrosine kinase 3 ligand [Source:HGNC Symbol;Acc:3766]
FLT4	fms-related tyrosine kinase 4 [Source:HGNC Symbol;Acc:3767]
FMO1	flavin containing monooxygenase 1 [Source:HGNC Symbol;Acc:3769]
FMO2	flavin containing monooxygenase 2 (non-functional) [Source:HGNC Symbol;Acc:3770]
FMO3	flavin containing monooxygenase 3 [Source:HGNC Symbol;Acc:3771]
FMO4	flavin containing monooxygenase 4 [Source:HGNC Symbol;Acc:3772]
FMO5	flavin containing monooxygenase 5 [Source:HGNC Symbol;Acc:3773]
FMO6P	flavin containing monooxygenase 6 pseudogene [Source:HGNC Symbol;Acc:24024]
FMOD	fibromodulin [Source:HGNC Symbol;Acc:3774]
FN1	fibronectin 1 [Source:HGNC Symbol;Acc:3778]
FNDC5	fibronectin type III domain containing 5 [Source:HGNC Symbol;Acc:20240]
FNTA	farnesyltransferase, CAAX box, alpha [Source:HGNC Symbol;Acc:3782]
FNTB	farnesyltransferase, CAAX box, beta [Source:HGNC Symbol;Acc:3785]
FOLH1	folate hydrolase (prostate-specific membrane antigen) 1 [Source:HGNC Symbol;Acc:3788]
FOLR1	folate receptor 1 (adult) [Source:HGNC Symbol;Acc:3791]
FOLR2	folate receptor 2 (fetal) [Source:HGNC Symbol;Acc:3793]
FOLR3	folate receptor 3 (gamma) [Source:HGNC Symbol;Acc:3795]
FOS	FBJ murine osteosarcoma viral oncogene homolog [Source:HGNC Symbol;Acc:3796]
FOSL1	NA
FOXC2	NA
FOXF2	NA
FOXL2	NA
FOXO1	NA
FOXO3	NA
FOXP3	NA
FPGS	folylpolyglutamate synthase [Source:HGNC Symbol;Acc:3824]
FPR1	formyl peptide receptor 1 [Source:HGNC Symbol;Acc:3826]
FPR2	formyl peptide receptor 2 [Source:HGNC Symbol;Acc:3827]
FPR3	formyl peptide receptor 3 [Source:HGNC Symbol;Acc:3828]
FREM1	FRAS1 related extracellular matrix 1 [Source:HGNC Symbol;Acc:23399]
FREM3	FRAS1 related extracellular matrix 3 [Source:HGNC Symbol;Acc:25172]
FRK	fyn-related kinase [Source:HGNC Symbol;Acc:3955]
FRZB	frizzled-related protein [Source:HGNC Symbol;Acc:3959]
FSCN1	NA
FSHB	follicle stimulating hormone, beta polypeptide [Source:HGNC Symbol;Acc:3964]
FSHR	follicle stimulating hormone receptor [Source:HGNC Symbol;Acc:3969]
FSIP1	NA
FST	follistatin [Source:HGNC Symbol;Acc:3971]
FSTL1	follistatin-like 1 [Source:HGNC Symbol;Acc:3972]
FSTL3	follistatin-like 3 (secreted glycoprotein) [Source:HGNC Symbol;Acc:3973]
FSTL4	follistatin-like 4 [Source:HGNC Symbol;Acc:21389]
FSTL5	follistatin-like 5 [Source:HGNC Symbol;Acc:21386]
FTH1	NA
FTO	NA
FUCA1	fucosidase, alpha-L- 1, tissue [Source:HGNC Symbol;Acc:4006]
FUCA2	fucosidase, alpha-L- 2, plasma [Source:HGNC Symbol;Acc:4008]
FURIN	furin (paired basic amino acid cleaving enzyme) [Source:HGNC Symbol;Acc:8568]
FUS	NA
FUT2	NA
FUT3	NA
FUT4	NA
FXN	NA
FXR2	NA
FXYD2	FXYD domain containing ion transport regulator 2 [Source:HGNC Symbol;Acc:4026]
FYN	FYN oncogene related to SRC, FGR, YES [Source:HGNC Symbol;Acc:4037]
FZD1	NA
FZD10	frizzled family receptor 10 [Source:HGNC Symbol;Acc:4039]
FZD2	NA
FZD3	frizzled family receptor 3 [Source:HGNC Symbol;Acc:4041]
FZD4	frizzled family receptor 4 [Source:HGNC Symbol;Acc:4042]
FZD5	NA
FZD6	NA
FZD7	NA
FZD8	NA
FZD9	frizzled family receptor 9 [Source:HGNC Symbol;Acc:4047]
G6PC	glucose-6-phosphatase, catalytic subunit [Source:HGNC Symbol;Acc:4056]
G6PD	glucose-6-phosphate dehydrogenase [Source:HGNC Symbol;Acc:4057]
GAA	glucosidase, alpha; acid [Source:HGNC Symbol;Acc:4065]
GABBR1	gamma-aminobutyric acid (GABA) B receptor, 1 [Source:HGNC Symbol;Acc:4070]
GABBR2	gamma-aminobutyric acid (GABA) B receptor, 2 [Source:HGNC Symbol;Acc:4507]
GABPA	NA
GABRA1	gamma-aminobutyric acid (GABA) A receptor, alpha 1 [Source:HGNC Symbol;Acc:4075]
GABRA2	gamma-aminobutyric acid (GABA) A receptor, alpha 2 [Source:HGNC Symbol;Acc:4076]
GABRA3	gamma-aminobutyric acid (GABA) A receptor, alpha 3 [Source:HGNC Symbol;Acc:4077]
GABRA4	gamma-aminobutyric acid (GABA) A receptor, alpha 4 [Source:HGNC Symbol;Acc:4078]
GABRA5	gamma-aminobutyric acid (GABA) A receptor, alpha 5 [Source:HGNC Symbol;Acc:4079]
GABRA6	gamma-aminobutyric acid (GABA) A receptor, alpha 6 [Source:HGNC Symbol;Acc:4080]
GABRB1	gamma-aminobutyric acid (GABA) A receptor, beta 1 [Source:HGNC Symbol;Acc:4081]
GABRB2	gamma-aminobutyric acid (GABA) A receptor, beta 2 [Source:HGNC Symbol;Acc:4082]
GABRB3	gamma-aminobutyric acid (GABA) A receptor, beta 3 [Source:HGNC Symbol;Acc:4083]
GABRD	gamma-aminobutyric acid (GABA) A receptor, delta [Source:HGNC Symbol;Acc:4084]
GABRE	gamma-aminobutyric acid (GABA) A receptor, epsilon [Source:HGNC Symbol;Acc:4085]
GABRG1	gamma-aminobutyric acid (GABA) A receptor, gamma 1 [Source:HGNC Symbol;Acc:4086]
GABRG2	gamma-aminobutyric acid (GABA) A receptor, gamma 2 [Source:HGNC Symbol;Acc:4087]
GABRG3	gamma-aminobutyric acid (GABA) A receptor, gamma 3 [Source:HGNC Symbol;Acc:4088]
GABRP	gamma-aminobutyric acid (GABA) A receptor, pi [Source:HGNC Symbol;Acc:4089]
GABRQ	gamma-aminobutyric acid (GABA) A receptor, theta [Source:HGNC Symbol;Acc:14454]
GABRR1	gamma-aminobutyric acid (GABA) A receptor, rho 1 [Source:HGNC Symbol;Acc:4090]
GABRR2	gamma-aminobutyric acid (GABA) A receptor, rho 2 [Source:HGNC Symbol;Acc:4091]
GABRR3	gamma-aminobutyric acid (GABA) A receptor, rho 3 [Source:HGNC Symbol;Acc:17969]
GAD1	NA
GAD2	NA
GADD45A	NA
GADD45G	NA
GAK	cyclin G associated kinase [Source:HGNC Symbol;Acc:4113]
GAL	galanin/GMAP prepropeptide [Source:HGNC Symbol;Acc:4114]
GALC	galactosylceramidase [Source:HGNC Symbol;Acc:4115]
GALE	UDP-galactose-4-epimerase [Source:HGNC Symbol;Acc:4116]
GALK1	galactokinase 1 [Source:HGNC Symbol;Acc:4118]
GALNS	galactosamine (N-acetyl)-6-sulfate sulfatase [Source:HGNC Symbol;Acc:4122]
GALNT1	UDP-N-acetyl-alpha-D-galactosamine:polypeptide N-acetylgalactosaminyltransferase 1 (GalNAc-T1) [Source:HGNC Symbol;Acc:4123]
GALNT14	NA
[truncated: 3,885 more rows]

## Sheet: Table S3
Table S3. Genetic variants of eQTLs that were used in the discovery phase
Gene	SNP	Effect_allele	Other_allele	Beta	Se	P value	Zscore	F
CROT	rs10257829	T	C	-0.045699	0.00836472	4.67e-08	-5.4633	29.8476
GATM	rs113534046	T	C	0.167793	0.0306684	4.47e-08	5.4712	29.934
HAVCR2	rs12654554	C	T	0.0514635	0.00939714	4.34e-08	5.4765	29.9921
NUCB1	rs3786734	A	G	0.174789	0.0319069	4.3e-08	5.4781	30.0096
IRF1	rs2548994	T	C	0.046183	0.00841879	4.12e-08	5.4857	30.0929
GZMK	rs2161532	C	T	-0.103145	0.0187848	4e-08	-5.4909	30.15
GPD2	rs1519794	C	T	0.165939	0.0302169	3.99e-08	5.4916	30.1577
CTSC	rs116867990	T	C	-0.229526	0.0417396	3.82e-08	-5.499	30.239
ANXA1	rs17080997	C	T	0.180917	0.032823	3.55e-08	5.5119	30.381
SLC22A5	rs73790241	G	T	-0.069713	0.0126424	3.5e-08	-5.5142	30.4064
SLC22A4	rs148340143	G	A	-0.337289	0.0611364	3.45e-08	-5.517	30.4373
NDFIP1	rs11740826	T	C	0.172064	0.0311767	3.41e-08	5.519	30.4594
NDFIP1	rs17706123	G	A	0.10168	0.0183774	3.15e-08	5.5329	30.613
SLC22A4	rs62384126	A	G	0.397089	0.0716922	3.05e-08	5.5388	30.6783
CD37	rs146977886	T	C	0.199407	0.0358994	2.79e-08	5.5546	30.8536
CTSC	rs189309050	A	G	-0.194944	0.0350846	2.75e-08	-5.5564	30.8736
SLC22A4	rs62385344	C	A	0.0697299	0.0125308	2.63e-08	5.5647	30.9659
NDFIP1	rs62379962	A	G	0.0454635	0.00815693	2.5e-08	5.5736	31.065
CTSC	rs34739346	G	A	-0.216697	0.0388381	2.41e-08	-5.5795	31.1308
NUCB1	rs77623030	T	C	-0.105909	0.0189512	2.29e-08	-5.5885	31.2313
CROT	rs3810875	A	C	-0.0513623	0.00918233	2.22e-08	-5.5936	31.2884
ABCA7	rs350151	C	T	-0.0696039	0.0124169	2.08e-08	-5.6056	31.4228
SLC22A4	rs6877502	G	A	0.0472621	0.00838352	1.73e-08	5.6375	31.7814
NUCB1	rs34908240	T	C	0.240896	0.0424337	1.37e-08	5.677	32.2283
GPD2	rs148350919	C	T	0.16828	0.0296127	1.33e-08	5.6827	32.2931
ATP10A	rs4580123	G	A	0.0793637	0.0139609	1.31e-08	5.6847	32.3158
CTSC	rs6483190	A	C	-0.0632727	0.0110771	1.12e-08	-5.712	32.6269
SLC22A5	rs72803107	A	G	-0.211124	0.0369215	1.08e-08	-5.7182	32.6978
ANXA1	rs142627873	A	G	0.147983	0.0258435	1.03e-08	5.7261	32.7882
GPD2	rs143429871	T	C	-0.148339	0.0258993	1.02e-08	-5.7275	32.8043
GPD2	rs79370730	T	C	-0.375097	0.06547	1.01e-08	-5.7293	32.8249
CROT	rs117653228	T	G	0.111342	0.0193138	8.18e-09	5.7649	33.2341
SLC22A5	rs111674139	A	G	-0.375413	0.0650855	8.02e-09	-5.768	33.2698
CTSC	rs118020500	C	T	-0.40432	0.0699467	7.44e-09	-5.7804	33.413
GATM	rs588590	T	C	0.0534094	0.00923399	7.3e-09	5.784	33.4547
CD37	rs3848549	A	G	0.0462686	0.0079863	6.9e-09	5.7935	33.5646
ANXA1	rs77007896	G	A	0.197753	0.0340379	6.26e-09	5.8098	33.7538
CTSC	rs72962981	C	T	0.341518	0.0587781	6.24e-09	5.8103	33.7596
NDFIP1	rs4912810	T	C	0.0882365	0.015151	5.75e-09	5.8238	33.9166
SLC22A5	rs35648164	T	C	-0.377772	0.0648135	5.59e-09	-5.8286	33.9726
ETFDH	rs72691475	A	G	0.385257	0.0657638	4.68e-09	5.8582	34.3185
SLC22A5	rs144222572	T	C	-0.0984504	0.0167427	4.09e-09	-5.8802	34.5768
NUCB1	rs116867738	A	G	0.12481	0.0210909	3.27e-09	5.9177	35.0192
SLC22A5	rs142207942	T	C	-0.490585	0.0828229	3.15e-09	-5.9233	35.0855
ANXA1	rs664710	G	A	0.0502313	0.00847071	3.03e-09	5.93	35.1649
GATM	rs77233266	T	C	0.237242	0.0399546	2.89e-09	5.9378	35.2575
ZP3	rs38578	T	A	0.055312	0.00931493	2.89e-09	5.938	35.2598
GRIN3B	rs117358754	T	G	-0.299278	0.0503208	2.72e-09	-5.9474	35.3716
GATM	rs56108595	T	G	0.0757675	0.0127312	2.66e-09	5.9513	35.418
ABCA7	rs113125042	C	T	0.177978	0.0298706	2.55e-09	5.9583	35.5013
GBA	rs12406363	C	T	0.205358	0.0344473	2.5e-09	5.9615	35.5395
ENTPD6	rs111399370	T	C	-0.109265	0.0183266	2.49e-09	-5.9621	35.5466
SLC22A5	rs56308622	G	A	-0.502889	0.0843165	2.46e-09	-5.9643	35.5729
ETFDH	rs77797348	A	G	-0.102732	0.017223	2.45e-09	-5.9648	35.5788
GATM	rs594579	T	C	0.0867803	0.0145404	2.4e-09	5.9682	35.6194
NDFIP1	rs59348458	T	C	-0.114738	0.0192194	2.37e-09	-5.9699	35.6397
NDFIP1	rs114968533	A	G	0.203376	0.0340526	2.34e-09	5.9724	35.6696
HAVCR2	rs12513886	A	G	-0.144137	0.0240601	2.09e-09	-5.9907	35.8885
HAVCR2	rs115041238	A	G	-0.189149	0.0315696	2.08e-09	-5.9915	35.8981
CTSC	rs142641476	A	G	-0.302989	0.0503547	1.77e-09	-6.0171	36.2055
GPD2	rs6436652	C	T	0.0495135	0.0082277	1.77e-09	6.0179	36.2151
CD37	rs62126190	T	C	0.0911381	0.015136	1.73e-09	6.0213	36.2561
SLC22A5	rs62374474	T	C	0.145409	0.0241075	1.62e-09	6.0317	36.3814
GPD2	rs7580515	G	A	0.048628	0.00805433	1.57e-09	6.0375	36.4514
ANXA1	rs144297868	G	A	-0.417644	0.0691372	1.53e-09	-6.0408	36.4913
ETFDH	rs10517688	T	C	-0.0602647	0.00997381	1.52e-09	-6.0423	36.5094
ENTPD6	rs6138608	G	C	-0.0700558	0.0115425	1.28e-09	-6.0694	36.8376
ANXA1	rs62560382	C	T	-0.202042	0.0332847	1.28e-09	-6.0701	36.8461
GPD2	rs62179014	T	G	-0.141811	0.0233592	1.27e-09	-6.0709	36.8558
NUCB1	rs45476398	C	T	0.248986	0.0409072	1.15e-09	6.0866	37.0467
GPD2	rs114380720	A	G	-0.171567	0.0281876	1.15e-09	-6.0866	37.0467
ETFDH	rs115035697	T	C	0.207406	0.0340551	1.13e-09	6.0903	37.0918
SLC22A5	rs148737571	A	G	0.272782	0.0447889	1.13e-09	6.0904	37.093
NDFIP1	rs111289047	A	G	-0.0659245	0.0108174	1.1e-09	-6.0943	37.1405
SLC22A5	rs11740582	A	G	0.0512813	0.00840278	1.04e-09	6.1029	37.2454
GATM	rs2507373	G	A	-0.0505845	0.00826341	9.26e-10	-6.1215	37.4728
SLC22A5	rs114812833	A	G	-0.144679	0.0236331	9.24e-10	-6.1219	37.4777
CTSC	rs117769929	A	G	-0.107821	0.0175928	8.85e-10	-6.1287	37.561
HAVCR2	rs75006422	A	C	0.196144	0.0319954	8.78e-10	6.1304	37.5818
SLC22A5	rs57931588	G	A	0.243263	0.0395827	7.97e-10	6.1457	37.7696
GZMK	rs161698	A	C	0.0524691	0.00853614	7.92e-10	6.1467	37.7819
SLC22A5	rs79599881	G	A	0.204684	0.0331891	6.95e-10	6.1672	38.0344
CROT	rs4148829	G	A	0.091539	0.0148083	6.35e-10	6.1816	38.2122
ATP10A	rs869556	C	G	-0.0581314	0.00939361	6.08e-10	-6.1884	38.2963
GPD2	rs75444299	T	G	-0.187057	0.0302242	6.05e-10	-6.189	38.3037
HAVCR2	rs2436382	A	G	-0.0565719	0.0091388	6e-10	-6.1903	38.3198
SLC22A5	rs2069739	G	A	0.216938	0.0349713	5.53e-10	6.2033	38.4809
SLC22A4	rs803135	A	G	0.0809134	0.0130299	5.31e-10	6.2098	38.5616
HAVCR2	rs114077209	G	A	-0.124706	0.0200653	5.13e-10	-6.215	38.6262
SLC22A4	rs146621524	T	C	0.215089	0.0345263	4.68e-10	6.2297	38.8092
GZMK	rs55789183	T	G	-0.12253	0.0196382	4.39e-10	-6.2394	38.9301
ENTPD6	rs910526	A	G	-0.0730025	0.0116853	4.17e-10	-6.2474	39.03
GPD2	rs114694344	A	G	-0.271665	0.0434532	4.05e-10	-6.2519	39.0863
CTSC	rs183139540	A	G	-0.326497	0.0522019	3.99e-10	-6.2545	39.1188
NDFIP1	rs254437	C	T	0.0556463	0.00887996	3.69e-10	6.2665	39.269
CTSC	rs61912469	C	T	0.137401	0.0218537	3.23e-10	6.2873	39.5301
SLC22A4	rs62375238	T	C	0.1077	0.0170828	2.89e-10	6.3046	39.748
GATM	rs2463389	T	C	0.057083	0.00904557	2.78e-10	6.3106	39.8237
HAVCR2	rs60795030	C	T	-0.144162	0.0228408	2.76e-10	-6.3116	39.8363
ANXA1	rs149493631	G	A	0.178771	0.0283198	2.75e-10	6.3126	39.8489
ETFDH	rs505986	A	G	-0.057098	0.00903735	2.65e-10	-6.318	39.9171
ATP10A	rs2066707	G	C	0.0565328	0.00892233	2.36e-10	6.3361	40.1462
GATM	rs17629768	A	G	-0.111252	0.0175576	2.35e-10	-6.3364	40.15
ETFDH	rs151287934	T	C	0.250931	0.0395647	2.27e-10	6.3423	40.2248
SLC22A4	rs62391427	C	T	0.177057	0.0278729	2.12e-10	6.3523	40.3517
NUCB1	rs147051843	A	G	0.122055	0.0191793	1.97e-10	6.3639	40.4992
GATM	rs77363673	A	G	0.151977	0.0238788	1.96e-10	6.3645	40.5069
NDFIP1	rs71587207	G	C	0.100254	0.0156923	1.67e-10	6.3887	40.8155
HAVCR2	rs147876702	T	C	0.186749	0.0292152	1.64e-10	6.3922	40.8602
CTSC	rs145326483	T	G	-0.0823209	0.0128691	1.59e-10	-6.3968	40.9191
ABCA7	rs873074	T	C	-0.183578	0.0286331	1.44e-10	-6.4114	41.106
SLC22A5	rs146670006	A	G	0.297405	0.0463046	1.34e-10	6.4228	41.2524
CTSC	rs2514238	G	A	-0.107158	0.016669	1.29e-10	-6.4286	41.3269
GBA	rs78444759	C	A	-0.197747	0.0307132	1.21e-10	-6.4385	41.4543
ANXA1	rs77906768	G	A	0.094289	0.0146246	1.14e-10	6.4473	41.5677
ATP10A	rs9806181	A	G	0.113839	0.0176353	1.08e-10	6.4552	41.6696
SLC22A5	rs56104912	T	C	-0.348702	0.0534614	6.91e-11	-6.5225	42.543
GZMK	rs141819837	T	C	0.183183	0.0280787	6.85e-11	6.5239	42.5613
GATM	rs12899440	C	A	0.0942409	0.0144375	6.69e-11	6.5275	42.6083
SLC22A4	rs141001637	A	G	0.369344	0.0563428	5.56e-11	6.5553	42.972
SLC22A4	rs77301419	G	A	0.332614	0.050701	5.37e-11	6.5603	43.0375
SLC22A4	rs17690923	C	T	-0.0623276	0.00949075	5.13e-11	-6.5672	43.1281
SLC22A5	rs55943558	A	C	0.207031	0.0314445	4.58e-11	6.584	43.3491
GATM	rs117288780	A	C	-0.174887	0.0265238	4.29e-11	-6.5936	43.4756
GPD2	rs16839730	A	G	-0.0719515	0.010895	4e-11	-6.6041	43.6141
HAVCR2	rs17053602	C	T	0.169431	0.0254932	3.01e-11	6.6461	44.1706
ETFDH	rs1928260	A	T	-0.110557	0.0166308	2.98e-11	-6.6477	44.1919
SLC22A4	rs151188571	C	A	0.191878	0.0288076	2.73e-11	6.6607	44.3649
ENTPD6	rs41282322	T	C	-0.121481	0.0181298	2.07e-11	-6.7006	44.898
GATM	rs11637833	C	T	0.174904	0.0260674	1.95e-11	6.7097	45.0201
GZMK	rs72766139	G	T	-0.14555	0.0215559	1.46e-11	-6.7522	45.5922
NUCB1	rs147485137	C	T	-0.161432	0.0238975	1.42e-11	-6.7552	45.6327
ABCA7	rs892225	G	A	-0.0675266	0.00999521	1.42e-11	-6.7559	45.6422
HAVCR2	rs11745270	T	A	-0.0554018	0.00818174	1.27e-11	-6.7714	45.8519
ATP10A	rs7164901	G	A	-0.127864	0.0188788	1.26e-11	-6.7729	45.8722
NDFIP1	rs2913920	C	T	-0.0637894	0.00939323	1.11e-11	-6.791	46.1177
ETFDH	rs77019759	A	G	-0.132875	0.0195218	9.99e-12	-6.8065	46.3284
SLC22A5	rs116018601	C	T	0.180791	0.0265439	9.71e-12	6.811	46.3897
NUCB1	rs146001676	G	A	-0.405276	0.0594281	9.13e-12	-6.8196	46.5069
GZMK	rs79307958	A	G	0.113407	0.0166217	8.94e-12	6.8228	46.5506
GPD2	rs141344625	G	T	-0.139445	0.0204	8.17e-12	-6.8355	46.7241
GBA	rs6667285	T	C	-0.202823	0.0296663	8.1e-12	-6.8368	46.7418
ANXA1	rs72729149	A	G	0.12588	0.0184008	7.86e-12	6.841	46.7993
GZMK	rs11744161	A	G	-0.1995	0.0291037	7.13e-12	-6.8548	46.9883
CTSC	rs10765192	G	A	-0.074912	0.0108988	6.26e-12	-6.8734	47.2436
GZMK	rs73755325	A	G	0.0654583	0.00952204	6.23e-12	6.8744	47.2574
GPD2	rs35522434	C	T	0.173347	0.0250426	4.45e-12	6.9221	47.9155
CTSC	rs308787	C	T	-0.0845712	0.0121774	3.78e-12	-6.9449	48.2316
GRIN3B	rs930232	A	G	-0.0803654	0.011567	3.71e-12	-6.9478	48.2719
SLC22A5	rs141001637	A	G	0.388591	0.0558649	3.51e-12	6.9559	48.3845
SLC22A5	rs62374475	A	G	0.103076	0.014778	3.06e-12	6.975	48.6506
CROT	rs6964758	G	T	-0.0600961	0.00860963	2.95e-12	-6.9801	48.7218
ZP3	rs76408713	A	G	-0.0747898	0.0106998	2.75e-12	-6.9898	48.8573
NDFIP1	rs146602774	A	C	0.205422	0.0293292	2.49e-12	7.004	49.056
CD37	rs112803379	A	G	-0.351421	0.0501206	2.36e-12	-7.0115	49.1611
NDFIP1	rs2232193	C	G	0.0810844	0.011546	2.18e-12	7.0227	49.3183
CTSC	rs11021369	C	G	-0.0671197	0.00944005	1.16e-12	-7.1101	50.5535
ANXA1	rs116870084	A	G	-0.315133	0.0442149	1.02e-12	-7.1273	50.7984
HAVCR2	rs4704804	A	G	0.0568998	0.00798135	1.01e-12	7.1291	50.8241
SLC22A5	rs138909515	T	C	-0.284712	0.0397792	8.22e-13	-7.1573	51.2269
ABCA7	rs112504240	T	C	-0.224393	0.0313005	7.54e-13	-7.169	51.3946
CD37	rs7247894	A	G	-0.207744	0.0289228	6.83e-13	-7.1827	51.5912
SLC22A4	rs256869	C	T	0.0950881	0.0132374	6.81e-13	7.1833	51.5998
NUCB1	rs4645890	T	C	0.241626	0.033527	5.73e-13	7.2069	51.9394
GATM	rs149559968	C	T	0.256788	0.0356294	5.71e-13	7.2072	51.9437
GATM	rs28558457	A	G	0.202583	0.0279834	4.51e-13	7.2394	52.4089
SLC22A4	rs72801474	A	G	-0.109811	0.0151542	4.29e-13	-7.2462	52.5074
SLC22A4	rs2066960	A	C	0.0965859	0.0133174	4.09e-13	7.2526	52.6002
NUCB1	rs1010103	T	G	-0.110467	0.0151955	3.6e-13	-7.2697	52.8485
GATM	rs166575	C	A	0.118179	0.0162408	3.42e-13	7.2767	52.9504
NDFIP1	rs74326323	T	C	-0.108905	0.0149638	3.39e-13	-7.2779	52.9678
SLC22A4	rs79599881	G	A	0.239799	0.0329177	3.22e-13	7.2848	53.0683
HAVCR2	rs115947447	T	C	0.104805	0.0143823	3.17e-13	7.2871	53.1018
HAVCR2	rs6883510	G	A	0.0683255	0.00933153	2.44e-13	7.322	53.6117
NDFIP1	rs164508	T	C	0.128486	0.0175133	2.19e-13	7.3365	53.8242
CTSC	rs150963814	A	C	-0.276972	0.0377515	2.19e-13	-7.3367	53.8272
SLC22A5	rs78831798	T	C	0.18287	0.0248731	1.95e-13	7.3521	54.0534
CROT	rs2110387	G	C	-0.0656501	0.00889627	1.59e-13	-7.3795	54.457
IRF1	rs17622517	C	T	0.119395	0.0161476	1.43e-13	7.394	54.6712
GATM	rs140751309	A	G	0.216776	0.0292155	1.17e-13	7.4199	55.0549
ATP10A	rs147947811	T	C	0.275602	0.0370523	1.02e-13	7.4382	55.3268
ETFDH	rs114481283	A	C	0.299872	0.040314	1.02e-13	7.4384	55.3298
SLC22A4	rs59770206	G	A	-0.179967	0.0240765	7.72e-14	-7.4748	55.8726
ETFDH	rs12649106	T	C	-0.0735247	0.00978373	5.68e-14	-7.515	56.4752
SLC22A5	rs145329123	A	G	0.276798	0.0367618	5.1e-14	7.5295	56.6934
GPD2	rs35773110	T	C	-0.0712557	0.00946089	5.01e-14	-7.5316	56.725
NDFIP1	rs72801932	A	G	0.122164	0.0162127	4.88e-14	7.5351	56.7777
ZP3	rs13221787	A	G	-0.0723663	0.00958393	4.32e-14	-7.5508	57.0146
ATP10A	rs150736684	A	G	0.144959	0.0191572	3.83e-14	7.5668	57.2565
GATM	rs72709086	A	G	0.216377	0.0285559	3.53e-14	7.5773	57.4155
ANXA1	rs4745219	T	C	0.115464	0.0152301	3.42e-14	7.5813	57.4761
ETFDH	rs77499728	C	T	-0.231076	0.030446	3.2e-14	-7.5897	57.6035
ABCA7	rs144478618	T	C	-0.100821	0.0132827	3.18e-14	-7.5904	57.6142
HAVCR2	rs72805160	T	C	0.183863	0.0241658	2.78e-14	7.6084	57.8878
SLC22A5	rs182386538	G	T	0.347837	0.0455964	2.38e-14	7.6286	58.1955
ABCA7	rs117875320	T	G	-0.348591	0.0456158	2.14e-14	-7.6419	58.3986
ZP3	rs34606716	A	G	-0.0748158	0.00978164	2.03e-14	-7.6486	58.5011
ATP10A	rs72689226	A	G	-0.138975	0.0181697	2.03e-14	-7.6487	58.5026
GRIN3B	rs3764642	G	A	-0.0809791	0.0105787	1.93e-14	-7.6549	58.5975
ATP10A	rs41490246	T	C	-0.132819	0.0173383	1.85e-14	-7.6604	58.6817
SLC22A5	rs72793231	T	C	0.288023	0.0375181	1.63e-14	7.6769	58.9348
ZP3	rs148429014	G	A	-0.154952	0.0201488	1.46e-14	-7.6904	59.1423
SLC22A5	rs112512253	G	C	0.221845	0.0287714	1.25e-14	7.7106	59.4534
GPD2	rs150068885	A	G	0.165011	0.0212482	8.11e-15	7.7659	60.3092
SLC22A5	rs115894795	T	C	-0.377506	0.0484965	7e-15	-7.7842	60.5938
ENTPD6	rs4813543	G	T	-0.159368	0.0204714	6.97e-15	-7.7849	60.6047
CTSC	rs17744610	A	G	0.0860071	0.0110196	5.96e-15	7.8049	60.9165
ETFDH	rs76465512	A	G	-0.275025	0.0352338	5.91e-15	-7.8057	60.929
GRIN3B	rs11883282	G	C	-0.140186	0.0179334	5.41e-15	-7.817	61.1055
NDFIP1	rs7701775	A	G	-0.0671983	0.00858358	4.93e-15	-7.8287	61.2885
SLC22A5	rs72795184	G	A	-0.433501	0.0552638	4.36e-15	-7.8442	61.5315
HAVCR2	rs412262	C	T	0.0668222	0.00851271	4.17e-15	7.8497	61.6178
SLC22A5	rs7702889	G	A	0.0624049	0.00794835	4.12e-15	7.8513	61.6429
SLC22A5	rs72801474	A	G	-0.119097	0.0150822	2.87e-15	-7.8965	62.3547
NDFIP1	rs141627459	A	G	-0.20933	0.026487	2.72e-15	-7.9031	62.459
ANXA1	rs118006131	T	C	0.325312	0.0411256	2.57e-15	7.9102	62.5713
CTSC	rs55709298	G	A	-0.24285	0.030685	2.48e-15	-7.9143	62.6361
ZP3	rs38700	C	A	-0.284372	0.0359006	2.35e-15	-7.9211	62.7438
SLC22A4	rs41298948	C	A	-0.124812	0.015753	2.31e-15	-7.9231	62.7755
NUCB1	rs138196906	A	G	-0.597862	0.0752596	1.96e-15	-7.944	63.1071
ETFDH	rs115877139	G	A	0.262826	0.0330723	1.91e-15	7.947	63.1548
GATM	rs7168701	C	G	-0.133411	0.0167469	1.63e-15	-7.9663	63.4619
GBA	rs2230288	T	C	0.480423	0.0599368	1.1e-15	8.0155	64.2482
SLC22A5	rs183777181	A	G	-0.486449	0.0606689	1.07e-15	-8.0181	64.2899
GPD2	rs11685195	C	T	-0.0962515	0.0119983	1.04e-15	-8.0221	64.3541
CD37	rs352821	C	G	0.0647836	0.00805596	8.87e-16	8.0417	64.6689
CTSC	rs11235387	G	C	-0.140765	0.0175022	8.78e-16	-8.0427	64.685
CTSC	rs117735622	A	G	0.199897	0.0248471	8.62e-16	8.0451	64.7236
ZP3	rs62476522	A	G	0.140779	0.0174951	8.51e-16	8.0468	64.751
SLC22A5	rs6887292	C	T	0.166193	0.0203777	3.48e-16	8.1556	66.5138
ETFDH	rs72695442	A	G	0.257819	0.0315283	2.91e-16	8.1774	66.8699
SLC22A5	rs77940798	A	C	0.228621	0.0278599	2.29e-16	8.2061	67.3401
ANXA1	rs11507247	A	G	0.08747	0.0106354	1.96e-16	8.2244	67.6408
SLC22A4	rs115182020	T	G	0.323426	0.0393018	1.88e-16	8.2293	67.7214
SLC22A5	rs79342650	T	G	0.210077	0.0254106	1.37e-16	8.2673	68.3482
SLC22A4	rs13169717	A	G	-0.279672	0.0337788	1.24e-16	-8.2795	68.5501
ZP3	rs6963039	T	G	0.0721703	0.00871474	1.22e-16	8.2814	68.5816
CTSC	rs183040180	C	T	-0.230229	0.027695	9.33e-17	-8.313	69.106
ANXA1	rs79627861	T	C	0.275329	0.0329928	7.12e-17	8.3451	69.6407
GBA	rs41264915	G	A	0.166754	0.0199324	5.97e-17	8.366	69.99
IRF1	rs736801	T	C	0.0706761	0.00844085	5.62e-17	8.3731	70.1088
CTSC	rs117091071	T	C	-0.216189	0.0256693	3.69e-17	-8.4221	70.9318
GPD2	rs116581708	G	T	0.15514	0.018309	2.39e-17	8.4734	71.7985
ATP10A	rs77953129	A	G	-0.292163	0.0344788	2.38e-17	-8.4737	71.8036
CTSC	rs149299500	G	A	0.30333	0.0357941	2.37e-17	8.4743	71.8138
GATM	rs8033024	A	G	-0.0685141	0.00807388	2.14e-17	-8.4859	72.0105
SLC22A5	rs146621524	T	C	0.288325	0.0338524	1.64e-17	8.5171	72.541
GBA	rs78003115	A	G	-0.190511	0.0223573	1.58e-17	-8.5212	72.6108
SLC22A4	rs114295980	T	C	-0.292902	0.0343258	1.42e-17	-8.533	72.8121
SLC22A4	rs137940585	C	A	0.287592	0.0336866	1.38e-17	8.5373	72.8855
CD37	rs145757691	A	G	-0.303321	0.035496	1.28e-17	-8.5452	73.0204
GPD2	rs10171648	C	A	0.0692339	0.00809138	1.16e-17	8.5565	73.2137
GATM	rs17595239	T	G	0.0864595	0.0100931	1.07e-17	8.5662	73.3798
SLC22A5	rs6884762	T	C	0.243092	0.0283272	9.36e-18	8.5816	73.6439
GPD2	rs74443354	C	A	0.216496	0.0252041	8.73e-18	8.5897	73.7829
SLC22A4	rs62385689	T	C	0.294474	0.0342568	8.25e-18	8.5961	73.8929
GATM	rs17614921	C	T	0.243158	0.0282758	8.01e-18	8.5995	73.9514
ATP10A	rs61998598	T	C	0.0761224	0.00883942	7.2e-18	8.6117	74.1614
GATM	rs75475518	A	G	0.294593	0.0340456	5.03e-18	8.6529	74.8727
SLC22A5	rs114932289	A	G	-0.183233	0.0211647	4.82e-18	-8.6575	74.9523
ANXA1	rs113816268	G	A	0.281331	0.0324357	4.19e-18	8.6735	75.2296
SLC22A5	rs35938541	C	T	0.305893	0.0352018	3.64e-18	8.6897	75.5109
CD37	rs117646304	A	G	-0.278249	0.0319834	3.32e-18	-8.6998	75.6865
SLC22A5	rs113539101	T	C	0.271138	0.031106	2.87e-18	8.7166	75.9791
ENTPD6	rs78158826	T	C	0.187747	0.0214949	2.45e-18	8.7345	76.2915
GPD2	rs114164201	G	A	0.25501	0.0291517	2.18e-18	8.7477	76.5223
CTSC	rs56404917	T	C	-0.215475	0.0246051	2e-18	-8.7573	76.6903
GATM	rs145770775	T	C	-0.277149	0.031515	1.44e-18	-8.7942	77.338
NUCB1	rs73061670	A	G	0.39069	0.0443377	1.23e-18	8.8117	77.6461
NUCB1	rs3786733	C	T	0.211965	0.0240236	1.11e-18	8.8232	77.8489
GPD2	rs1494077	C	T	-0.122007	0.0137789	8.4e-19	-8.8546	78.4039
GPD2	rs1980211	G	A	0.0748867	0.00843975	7.12e-19	8.8731	78.7319
GPD2	rs62178535	C	T	-0.0737494	0.00828301	5.4e-19	-8.9037	79.2759
CTSC	rs316116	T	C	-0.164769	0.0184791	4.81e-19	-8.9165	79.504
GATM	rs112590064	T	C	-0.284729	0.0319095	4.54e-19	-8.923	79.6199
SLC22A4	rs78641293	G	A	-0.236424	0.0264802	4.32e-19	-8.9283	79.7145
CTSC	rs552671	A	C	-0.0849541	0.00949823	3.74e-19	-8.9442	79.9987
SLC22A5	rs59770206	G	A	-0.213151	0.0238277	3.7e-19	-8.9455	80.022
NUCB1	rs2387579	G	A	-0.105439	0.0117544	2.96e-19	-8.9702	80.4645
SLC22A5	rs151188571	C	A	0.253681	0.0282751	2.92e-19	8.9719	80.495
SLC22A4	rs150565849	A	G	0.245332	0.0272952	2.52e-19	8.9881	80.7859
CROT	rs17259261	A	C	-0.22961	0.0254952	2.13e-19	-9.006	81.108
ETFDH	rs116415754	T	C	-0.229155	0.0254026	1.86e-19	-9.0209	81.3766
ZP3	rs138356965	C	T	-0.18484	0.0204309	1.47e-19	-9.0471	81.85
ETFDH	rs72971304	T	C	0.259152	0.0286077	1.32e-19	9.0588	82.0619
ETFDH	rs191462603	T	C	0.405038	0.0444579	8.19e-20	9.1106	83.003
CROT	rs1186745	A	C	-0.121798	0.0133023	5.38e-20	-9.1561	83.8342
SLC22A5	rs115182020	T	G	0.356045	0.0388123	4.58e-20	9.1735	84.1531
NUCB1	rs12977135	A	G	-0.270542	0.0294901	4.56e-20	-9.174	84.1623
GPD2	rs2139427	G	A	0.153845	0.0167536	4.21e-20	9.1828	84.3238
ETFDH	rs62351210	G	A	0.254579	0.0276518	3.37e-20	9.2066	84.7615
ETFDH	rs150430651	C	T	0.377442	0.0408429	2.44e-20	9.2413	85.4016
ATP10A	rs183841283	A	C	0.190417	0.0204668	1.36e-20	9.3037	86.5588
GPD2	rs11694661	T	C	-0.173265	0.0184804	6.88e-21	-9.3756	87.9019
CTSC	rs138193033	T	C	-0.229701	0.0244856	6.52e-21	-9.3811	88.005
GATM	rs117599686	A	G	-0.275599	0.0293225	5.51e-21	-9.3989	88.3393
SLC22A4	rs114993497	A	G	0.278979	0.029594	4.23e-21	9.4269	88.8664
GPD2	rs62178504	T	A	0.403058	0.0426404	3.31e-21	9.4525	89.3498
ETFDH	rs11730098	A	G	0.0911792	0.00963717	3.04e-21	9.4612	89.5143
SLC22A5	rs4631227	A	G	0.0806933	0.00852058	2.79e-21	9.4704	89.6885
SLC22A5	rs62375238	T	C	0.160431	0.016902	2.28e-21	9.4918	90.0943
ZP3	rs138018995	A	G	0.624121	0.0657135	2.15e-21	9.4976	90.2044
CROT	rs10487060	A	C	-0.10085	0.0105935	1.73e-21	-9.52	90.6304
CROT	rs17160879	T	C	-0.106186	0.0110988	1.1e-21	-9.5673	91.5332
CTSC	rs11602163	G	A	0.0875214	0.00914224	1.04e-21	9.5733	91.6481
ATP10A	rs117511106	G	A	-0.298022	0.0310636	8.47e-22	-9.5939	92.0429
SLC22A5	rs71591978	C	T	0.333144	0.0346711	7.35e-22	9.6087	92.3271
GATM	rs72724253	T	C	0.139083	0.014455	6.47e-22	9.6218	92.579
ETFDH	rs148935601	T	G	0.321999	0.0334471	6.15e-22	9.6271	92.6811
CTSC	rs10830919	C	G	-0.260806	0.0270596	5.5e-22	-9.6382	92.8949
ENTPD6	rs2144371	T	C	0.0869205	0.00901413	5.28e-22	9.6427	92.9817
CD37	rs55708249	A	G	-0.422394	0.0437659	4.86e-22	-9.6512	93.1457
SLC22A4	rs11568506	A	G	0.287526	0.0296875	3.49e-22	9.6851	93.8012
GRIN3B	rs2240169	T	C	-0.109235	0.0112757	3.4e-22	-9.6876	93.8496
SLC22A5	rs75575977	C	T	0.365981	0.0374061	1.32e-22	9.784	95.7267
ANXA1	rs17058626	A	G	-0.179895	0.0183058	8.58e-23	-9.8272	96.5739
NUCB1	rs117302812	T	C	-0.287257	0.0291952	7.62e-23	-9.8392	96.8099
SLC22A4	rs10069772	A	G	0.122872	0.0124794	7.15e-23	9.846	96.9437
SLC22A4	rs141750391	C	A	-0.234737	0.023802	6.07e-23	-9.8621	97.261
SLC22A5	rs114993497	A	G	0.292097	0.0294735	3.75e-23	9.9105	98.218
CD37	rs145602134	T	C	-0.300295	0.0302744	3.44e-23	-9.9191	98.3885
ENTPD6	rs845984	G	A	-0.264644	0.0265947	2.5e-23	-9.951	99.0224
CROT	rs10952890	T	C	0.19961	0.0200301	2.16e-23	9.9655	99.3112
GATM	rs1145090	A	G	0.191438	0.0192026	2.08e-23	9.9694	99.3889
SLC22A5	rs78969289	C	T	0.341444	0.0339826	9.43e-24	10.0476	100.954
SLC22A5	rs150565849	A	G	0.271382	0.0269924	8.84e-24	10.054	101.083
CTSC	rs146464448	G	A	-0.333782	0.0331788	8.28e-24	-10.0601	101.206
NDFIP1	rs73288917	G	A	-0.130181	0.0128876	5.45e-24	-10.1013	102.036
GATM	rs16946635	C	T	-0.0880911	0.00870155	4.33e-24	-10.1236	102.487
ANXA1	rs11521817	G	A	0.3797	0.0374598	3.82e-24	10.1362	102.743
NDFIP1	rs6886432	T	C	0.154138	0.0152013	3.69e-24	10.1398	102.816
SLC22A5	rs139611045	T	C	0.298773	0.0294172	3.11e-24	10.1564	103.152
ENTPD6	rs16987966	C	T	0.104693	0.0103007	2.88e-24	10.1637	103.301
GPD2	rs72907898	C	T	-0.144309	0.0141388	1.85e-24	-10.2066	104.175
GATM	rs12915209	T	G	-0.0870145	0.00850906	1.51e-24	-10.2261	104.573
SLC22A5	rs146664710	A	G	0.406015	0.0396685	1.38e-24	10.2352	104.759
ABCA7	rs12462842	C	T	0.0944262	0.00922014	1.3e-24	10.2413	104.884
CROT	rs73202341	C	A	0.21598	0.0210157	8.95e-25	10.2771	105.619
CTSC	rs10898807	G	A	-0.116154	0.0112565	5.78e-25	-10.3188	106.478
SLC22A5	rs137940585	C	A	0.341412	0.0330591	5.31e-25	10.3273	106.653
SLC22A5	rs6877502	G	A	0.0863681	0.00833315	3.6e-25	10.3644	107.421
SLC22A5	rs183746264	G	A	0.290363	0.0278374	1.8e-25	10.4307	108.8
ANXA1	rs41423245	C	T	-0.128888	0.0123182	1.27e-25	-10.4632	109.479
SLC22A5	rs62385689	T	C	0.352036	0.0335516	9.38e-26	10.4924	110.09
NDFIP1	rs55912794	A	G	-0.0854133	0.00811767	6.84e-26	-10.5219	110.71
GPD2	rs115159284	G	A	0.1711	0.0162286	5.47e-26	10.5431	111.157
CTSC	rs76809901	T	C	-0.380478	0.0360564	4.95e-26	-10.5523	111.351
GATM	rs140112638	A	G	-0.439996	0.0416505	4.38e-26	-10.564	111.598
GPD2	rs11904501	C	T	0.127545	0.0120306	2.93e-26	10.6017	112.396
SLC22A5	rs62385344	C	A	0.131564	0.0124033	2.76e-26	10.6072	112.513
GBA	rs11264363	G	C	0.149318	0.0140632	2.47e-26	10.6176	112.733
GATM	rs146835642	A	G	-0.249561	0.0234599	1.99e-26	-10.6378	113.163
ANXA1	rs1414166	G	T	0.14209	0.0133241	1.5e-26	10.6641	113.723
SLC22A4	rs3776019	C	T	0.112076	0.0104622	8.9e-27	10.7125	114.758
ATP10A	rs8036243	G	C	-0.0984879	0.00917618	7.11e-27	-10.733	115.197
ABCA7	rs147125514	A	G	-0.23067	0.0214711	6.37e-27	-10.7433	115.418
CD37	rs12974629	T	G	0.110762	0.0102902	5.11e-27	10.7638	115.859
SLC22A4	rs4361508	A	G	-0.159759	0.0148229	4.37e-27	-10.7779	116.163
NUCB1	rs79187430	A	G	0.160595	0.0148621	3.24e-27	10.8057	116.763
CD37	rs117203652	A	G	-0.3287	0.0303263	2.25e-27	-10.8388	117.48
GBA	rs729022	C	T	0.136577	0.0125009	8.73e-28	10.9254	119.364
GZMK	rs17681401	C	T	-0.120322	0.0109938	7.05e-28	-10.9446	119.784
GATM	rs74012915	C	T	-0.145897	0.0133218	6.51e-28	-10.9517	119.94
CD37	rs117932964	G	A	-0.319988	0.0291428	4.76e-28	-10.98	120.56
GATM	rs1153829	C	T	0.112719	0.0101779	1.66e-28	11.0749	122.653
CTSC	rs41352345	T	A	0.131638	0.0118795	1.55e-28	11.0811	122.791
ABCA7	rs4807395	A	G	-0.102754	0.00926066	1.31e-28	-11.0958	123.117
SLC22A5	rs2303671	G	T	-0.101285	0.00911252	1.06e-28	-11.1149	123.541
GPD2	rs11902347	C	T	0.1631	0.014583	4.87e-29	11.1843	125.089
CD37	rs12971873	A	C	-0.38845	0.0347038	4.39e-29	-11.1933	125.29
ENTPD6	rs151090667	A	G	-0.189694	0.0169459	4.35e-29	-11.1941	125.308
GATM	rs117300609	A	G	0.240005	0.0214322	4.16e-29	11.1983	125.402
GPD2	rs13399593	C	T	0.308674	0.0274789	2.81e-29	11.2331	126.183
NUCB1	rs11669782	A	G	-0.14013	0.0124528	2.24e-29	-11.2529	126.628
HAVCR2	rs17054136	A	G	0.197264	0.0174938	1.72e-29	11.2762	127.153
NUCB1	rs146196978	C	A	-0.672269	0.0595102	1.36e-29	-11.2967	127.615
GATM	rs76590447	A	G	0.196981	0.0173899	9.62e-30	11.3273	128.308
ABCA7	rs1610096	A	G	0.105186	0.00926962	7.64e-30	11.3474	128.763
SLC22A4	rs2243288	G	A	0.121309	0.0106901	7.62e-30	11.3478	128.773
ATP10A	rs8041680	A	C	0.189179	0.0166657	7.3e-30	11.3514	128.854
SLC22A5	rs75332936	G	T	0.288222	0.0253851	7.1e-30	11.354	128.913
SLC22A5	rs10069772	A	G	0.143398	0.0123984	6.16e-31	11.5658	133.768
SLC22A4	rs6877026	A	G	-0.139351	0.0120474	6.06e-31	-11.5669	133.793
ANXA1	rs78320984	T	G	-0.328506	0.0282966	3.68e-31	-11.6094	134.778
CTSC	rs72964934	G	A	0.261123	0.0223832	1.91e-31	11.666	136.096
ANXA1	rs75071948	G	T	-0.32361	0.0277332	1.84e-31	-11.6687	136.159
GPD2	rs35633502	A	G	0.140823	0.0120672	1.82e-31	11.6699	136.187
ZP3	rs2009836	T	C	0.099346	0.00850106	1.5e-31	11.6863	136.57
NUCB1	rs57350493	G	A	-0.123239	0.0105186	1.05e-31	-11.7163	137.272
ZP3	rs17362733	T	C	0.177492	0.0151258	8.49e-32	11.7344	137.696
CTSC	rs116861575	T	C	-0.415978	0.0352922	4.57e-32	-11.7867	138.926
NDFIP1	rs55725639	G	A	-0.168577	0.0142867	3.91e-32	-11.7996	139.231
NUCB1	rs77772024	A	G	-0.246733	0.020824	2.19e-32	-11.8485	140.387
GATM	rs116964527	T	C	-0.271785	0.0229068	1.8e-32	-11.8648	140.773
ETFDH	rs78628731	A	G	0.381161	0.0321105	1.69e-32	11.8703	140.904
SLC22A4	rs77940798	A	C	0.323863	0.0270754	5.66e-33	11.9615	143.077
GPD2	rs1519802	A	C	-0.116371	0.00961269	9.79e-34	-12.106	146.555
HAVCR2	rs6878732	A	T	-0.117847	0.00971582	7.36e-34	-12.1294	147.122
SLC22A5	rs79505816	A	G	0.28347	0.023154	1.84e-34	12.2428	149.886
ETFDH	rs28455789	A	G	0.144561	0.0118074	1.83e-34	12.2433	149.898
SLC22A5	rs11568506	A	G	0.355003	0.0288564	8.79e-35	12.3024	151.349
CD37	rs185636541	A	C	-0.344229	0.0278487	4.26e-35	-12.3607	152.787
CTSC	rs1319608	T	C	-0.159862	0.0128688	1.97e-35	-12.4225	154.318
GATM	rs74617234	G	A	-0.187059	0.0149781	8.59e-36	-12.4888	155.97
ANXA1	rs3003989	G	A	0.236392	0.0189283	8.62e-36	12.4888	155.97
SLC22A5	rs75893502	T	C	0.322136	0.0256529	3.62e-36	12.5575	157.691
SLC22A4	rs114283007	A	G	-0.261385	0.0207742	2.64e-36	-12.5822	158.312
ETFDH	rs36028675	C	T	0.135001	0.0106892	1.45e-36	12.6297	159.509
ANXA1	rs117303777	A	G	-0.309351	0.0244891	1.4e-36	-12.6322	159.572
SLC22A5	rs147381746	A	G	0.359901	0.028482	1.34e-36	12.6361	159.671
ETFDH	rs62352866	A	G	0.114119	0.00902486	1.19e-36	12.645	159.896
CTSC	rs61901670	A	C	0.217103	0.0170973	6.07e-37	12.6981	161.242
SLC22A5	rs141001734	T	C	0.393606	0.0309811	5.58e-37	12.7047	161.409
ABCA7	rs148285135	T	C	-0.542462	0.0426729	5.06e-37	-12.7121	161.597
NDFIP1	rs78950299	T	C	-0.197648	0.0154347	1.53e-37	-12.8054	163.978
ZP3	rs71649001	A	G	-0.170475	0.0132853	1.09e-37	-12.8318	164.655
GATM	rs7164500	G	A	-0.324802	0.0251652	4.11e-38	-12.9068	166.585
SLC22A5	rs803135	A	G	0.165756	0.0128414	4.06e-38	12.908	166.616
SLC22A4	rs244737	G	A	0.213543	0.0165314	3.59e-38	12.9174	166.859
ETFDH	rs116363527	T	C	-0.303414	0.0234107	2.05e-38	-12.9605	167.975
ETFDH	rs669271	C	A	0.117689	0.0090784	1.97e-38	12.9636	168.055
NDFIP1	rs2438594	C	T	0.137264	0.0104399	1.75e-39	13.1481	172.873
CROT	rs45493392	G	A	0.138862	0.0105583	1.66e-39	13.152	172.975
CTSC	rs56067055	A	G	0.155337	0.0117999	1.41e-39	13.1642	173.296
ZP3	rs1970794	A	T	-0.108694	0.00825642	1.4e-39	-13.1648	173.312
GZMK	rs11951229	T	C	0.109406	0.00825684	4.5e-40	13.2503	175.57
CTSC	rs34150296	T	C	-0.350966	0.0262334	8.07e-41	-13.3786	178.987
GRIN3B	rs113337161	T	C	-0.27827	0.020692	3.15e-41	-13.4482	180.854
ENTPD6	rs2268879	T	C	-0.109523	0.00812059	1.86e-41	-13.4871	181.902
SLC22A5	rs141750391	C	A	-0.313164	0.0231661	1.22e-41	-13.5182	182.742
GATM	rs180828946	C	A	-0.437487	0.0322473	6.32e-42	-13.5666	184.053
GPD2	rs7586094	T	C	-0.11745	0.00862953	3.48e-42	-13.6102	185.238
ANXA1	rs11143533	G	A	0.142855	0.0103684	3.47e-43	13.7779	189.831
CTSC	rs308857	T	C	-0.111403	0.00808124	3.11e-43	-13.7854	190.037
CTSC	rs11018825	A	G	-0.172444	0.0124678	1.65e-43	-13.8312	191.302
ABCA7	rs930232	A	G	-0.138305	0.00999703	1.58e-43	-13.8346	191.396
ATP10A	rs112605074	A	G	-0.187334	0.0135298	1.34e-43	-13.8461	191.714
ANXA1	rs7847850	A	T	-0.205575	0.0147896	6.33e-44	-13.8999	193.207
SLC22A5	rs114283007	A	G	-0.286246	0.0205476	4.11e-44	-13.9309	194.07
ENTPD6	rs73107474	G	C	-0.172163	0.0123354	2.85e-44	-13.9569	194.795
ATP10A	rs138478706	C	T	0.304774	0.0216842	7.18e-45	14.0551	197.546
ABCA7	rs117358754	T	G	-0.510641	0.0362828	5.49e-45	-14.0739	198.075
ANXA1	rs12376726	T	C	0.129215	0.00912631	1.66e-45	14.1585	200.463
SLC22A5	rs13169717	A	G	-0.446221	0.0314858	1.36e-45	-14.1721	200.848
CTSC	rs992751	C	T	-0.131587	0.00927672	1.14e-45	-14.1847	201.206
CTSC	rs117750070	G	A	0.321079	0.022635	1.13e-45	14.1851	201.217
ATP10A	rs7359165	A	G	-0.127424	0.00896843	8.15e-46	-14.2081	201.87
NDFIP1	rs11948854	A	G	0.180924	0.0127291	7.59e-46	14.2134	202.021
SLC22A5	rs2522059	G	A	0.300079	0.0210447	3.94e-46	14.2591	203.322
SLC22A5	rs114295980	T	C	-0.456562	0.0317593	7.34e-47	-14.3757	206.661
ZP3	rs13234575	A	G	0.281979	0.0195589	4.06e-47	14.4169	207.847
ATP10A	rs7180395	C	T	0.155137	0.0107572	3.78e-47	14.4217	207.985
CTSC	rs11020276	G	A	-0.114422	0.00790823	1.91e-47	-14.4687	209.343
GPD2	rs59209978	A	G	0.224279	0.0153683	3.08e-48	14.5936	212.973
ANXA1	rs17575649	A	G	0.142876	0.00977707	2.31e-48	14.6134	213.551
SLC22A5	rs114176351	C	T	0.364326	0.0248814	1.51e-48	14.6425	214.403
ENTPD6	rs1884265	A	C	-0.147027	0.0100156	8.68e-49	-14.6798	215.497
CTSC	rs141877651	C	A	0.454935	0.0309541	6.74e-49	14.6971	216.005
CTSC	rs7937435	T	C	0.354345	0.0239196	1.19e-49	14.814	219.455
ETFDH	rs55960593	T	C	-0.133723	0.00896799	2.79e-50	-14.9112	222.344
CTSC	rs76637643	T	C	0.253705	0.0166945	3.71e-52	15.1969	230.946
CTSC	rs11018439	T	C	0.136653	0.00891647	5.14e-53	15.3259	234.883
ATP10A	rs4625699	T	C	0.391462	0.0255403	5.03e-53	15.3272	234.923
GATM	rs117206063	T	G	-0.438878	0.0285661	2.86e-53	-15.3636	236.04
SLC22A5	rs112001981	T	C	0.350324	0.0227763	2.2e-53	15.3811	236.578
CROT	rs6949001	C	A	0.132044	0.00857495	1.67e-53	15.3988	237.123
SLC22A4	rs2522059	G	A	0.323181	0.0209667	1.32e-53	15.414	237.591
GPD2	rs72904292	C	T	-0.181777	0.011686	1.46e-54	-15.5552	241.964
CD37	rs35272309	T	C	-0.310937	0.019983	1.36e-54	-15.5601	242.117
CTSC	rs302652	A	T	-0.138048	0.00881122	2.53e-55	-15.6673	245.464
CTSC	rs11019225	C	T	-0.361348	0.0221867	1.22e-59	-16.2867	265.257
CTSC	rs217092	T	C	0.12895	0.00788719	4.41e-60	16.3493	267.3
CROT	rs150312791	A	C	-0.426697	0.0260721	3.33e-60	-16.366	267.846
SLC22A4	rs152126	C	A	0.150318	0.00915155	1.26e-60	16.4254	269.794
SLC22A5	rs41298948	C	A	-0.252067	0.0153052	6.09e-61	-16.4694	271.241
SLC22A4	rs76384963	A	G	-0.26291	0.0159519	4.98e-61	-16.4814	271.637
SLC22A4	rs1295685	A	G	0.16214	0.00977039	7.57e-62	16.595	275.394
CTSC	rs308873	T	G	0.176552	0.0106311	6.2e-62	16.6071	275.796
SLC22A4	rs2069812	A	G	-0.152196	0.00906171	2.63e-63	-16.7955	282.089
ANXA1	rs111478760	G	A	-0.295521	0.0175758	1.92e-63	-16.8141	282.714
SLC22A5	rs17690923	C	T	-0.157541	0.00935527	1.24e-63	-16.8398	283.579
SLC22A4	rs246918	A	G	0.161626	0.00957277	5.92e-64	16.8839	285.066
CROT	rs80073355	A	T	0.342401	0.0202439	3.57e-64	16.9138	286.077
ABCA7	rs3764642	G	A	-0.157128	0.00928723	3.27e-64	-16.9187	286.242
SLC22A5	rs2548994	T	C	-0.141907	0.0083425	6.9e-65	-17.0101	289.343
ABCA7	rs2240169	T	C	-0.169197	0.009912	2.48e-65	-17.0699	291.381
SLC22A4	rs154487	C	T	0.171845	0.0100214	6.53e-66	17.1478	294.047
ATP10A	rs8023362	C	T	0.19384	0.0111931	3.47e-67	17.3177	299.903
SLC22A4	rs1291603	C	T	0.142197	0.00816604	6.57e-68	17.4132	303.22
CROT	rs77979340	T	G	-0.361263	0.0206794	2.43e-68	-17.4697	305.19
ANXA1	rs2811226	G	A	-0.151796	0.00834146	5.35e-74	-18.1978	331.16
SLC22A5	rs4705859	C	T	0.373321	0.0204146	1.05e-74	18.287	334.414
ETFDH	rs11559290	C	T	-0.240164	0.0130025	3.56e-76	-18.4706	341.163
SLC22A5	rs244737	G	A	0.298866	0.0160931	5.54e-77	18.571	344.882
ABCA7	rs11883282	G	C	-0.282888	0.0150427	6.77e-79	-18.8057	353.654
CTSC	rs80333316	A	G	-0.496478	0.0263423	3.1e-79	-18.8472	355.217
GATM	rs12916913	A	G	0.198671	0.0104486	1.31e-80	19.0141	361.536
ANXA1	rs115875235	C	T	0.281298	0.0146083	1.26e-82	19.256	370.794
GPD2	rs12993820	C	T	-0.154814	0.00803037	8.12e-83	-19.2785	371.661
SLC22A5	rs3776019	C	T	0.200297	0.0102799	1.5e-84	19.4843	379.638
SLC22A4	rs17622517	C	T	-0.303492	0.015555	8.85e-85	-19.5109	380.675
SLC22A5	rs78641293	G	A	-0.471225	0.0239162	2.02e-86	-19.7032	388.216
ZP3	rs4415243	C	A	0.157036	0.00792793	2.55e-87	19.8079	392.353
GATM	rs2470666	C	T	-0.290815	0.014449	4.28e-90	-20.1269	405.092
SLC22A5	rs2243288	G	A	0.216928	0.0104737	2.72e-95	20.7117	428.974
SLC22A5	rs6877026	A	G	-0.243514	0.0117556	2.55e-95	-20.7147	429.099
ATP10A	rs11634423	C	T	0.190523	0.00892805	4.85e-101	21.3398	455.387
SLC22A5	rs2066960	A	C	0.274611	0.0128173	7.85e-102	21.425	459.031
GATM	rs663992	G	C	0.179299	0.00835219	3.15e-102	21.4673	460.845
CROT	rs34110100	G	A	-0.457355	0.0211689	1.6e-103	-21.6051	466.78
GZMK	rs6891823	C	T	-0.17362	0.00791796	1.42e-106	-21.9273	480.807
NUCB1	rs8110220	C	T	-0.222088	0.0100989	3.48e-107	-21.9913	483.617
CTSC	rs111959857	G	A	-0.322408	0.0144508	2.9e-110	-22.3107	497.767
SLC22A4	rs11740791	C	G	-0.233922	0.0103154	7.52e-114	-22.677	514.246
CD37	rs30002	T	A	0.214399	0.00938255	1.44e-115	22.8508	522.159
ZP3	rs35613536	A	G	0.199049	0.008561	1.4e-119	23.2507	540.595
CTSC	rs538047	G	A	-0.186074	0.00780769	1.55e-125	-23.8321	567.969
HAVCR2	rs6891966	A	G	0.232824	0.00926982	3.31e-139	25.1163	630.829
ANXA1	rs4400456	T	C	-0.362954	0.0142963	3.42e-142	-25.3879	644.546
SLC22A5	rs4361508	A	G	-0.357787	0.0139693	1.11e-144	-25.6124	655.995
CTSC	rs217089	A	C	-0.265195	0.0102762	7.44e-147	-25.8068	665.991
CTSC	rs12417300	T	C	0.203817	0.00788673	2.93e-147	25.843	667.861
GATM	rs77269169	T	C	-0.382683	0.0147234	6.16e-149	-25.9915	675.558
GATM	rs77055952	G	A	-0.428024	0.0163606	7.2e-151	-26.1619	684.445
SLC22A5	rs2069812	A	G	-0.240554	0.00886586	4.06e-162	-27.1326	736.178
SLC22A5	rs76384963	A	G	-0.412254	0.0150009	2.87e-166	-27.482	755.26
GATM	rs77234612	A	G	-0.434677	0.015803	1.48e-166	-27.506	756.58
SLC22A5	rs246918	A	G	0.258645	0.00933841	7.63e-169	27.6969	767.118
ABCA7	rs113337161	T	C	-0.478248	0.0165248	3.62e-184	-28.9412	837.593
SLC22A5	rs1295685	A	G	0.275099	0.00948408	5.5e-185	29.0064	841.371
SLC22A5	rs154487	C	T	0.290898	0.00969954	1.29e-197	29.9909	899.454
NDFIP1	rs12655443	C	A	0.233208	0.00772626	3.86e-200	30.1838	911.062
GATM	rs78152015	A	G	-0.418011	0.0138144	3.95e-201	-30.2591	915.613
ANXA1	rs2795110	T	G	0.347273	0.0110215	6.58e-218	31.5088	992.804
SLC22A4	rs62384157	G	A	0.308089	0.00954807	2.02e-228	32.2672	1041.17
SLC22A5	rs62384157	G	A	0.30859	0.00951414	8.87e-231	32.4349	1052.02
SLC22A5	rs17622517	C	T	-0.467187	0.0143799	1.52e-231	-32.4889	1055.53
GPD2	rs298247	C	G	0.332016	0.0100562	4.79e-239	33.0161	1090.06
ATP10A	rs1345098	G	T	0.289506	0.00843144	2.25e-258	34.3365	1179
SLC22A5	rs1291603	C	T	0.281898	0.0078879	1.02e-279	35.738	1277.2
SLC22A4	rs736801	T	C	-0.293855	0.00811598	4.72e-287	-36.2069	1310.94
SLC22A5	rs152126	C	A	0.318141	0.00874609	1.06e-289	36.3752	1323.16
CTSC	rs55633855	G	A	0.328211	0.00871123	3.27e-310	37.6768	1419.54
ETFDH	rs17843929	T	C	0.354089	0.00937509	3.27e-310	37.7691	1426.5
CD37	rs66967196	A	G	-0.342519	0.00903276	3.27e-310	-37.9197	1437.9
SLC22A5	rs11743947	T	C	0.441691	0.0115919	3.27e-310	38.1034	1451.87
ANXA1	rs278735	T	C	-0.339547	0.00883123	3.27e-310	-38.4484	1478.28
GPD2	rs655387	A	C	0.295561	0.00767954	3.27e-310	38.4868	1481.23
CTSC	rs308757	A	G	-0.300771	0.00770527	3.27e-310	-39.0345	1523.69
CTSC	rs117238757	T	C	0.505481	0.0126711	3.27e-310	39.8924	1591.4
SLC22A5	rs11740791	C	G	-0.416957	0.00960911	3.27e-310	-43.3918	1882.85
GATM	rs8037583	T	C	-0.3813	0.00777979	3.27e-310	-49.0116	2402.14
CTSC	rs1031373	T	C	-0.436852	0.00879403	3.27e-310	-49.676	2467.7
NUCB1	rs546244	A	G	-0.573423	0.0112977	3.27e-310	-50.7558	2576.15
SLC22A5	rs736801	T	C	-0.527192	0.00719056	3.27e-310	-73.3173	5375.43

## Sheet: Table S4
Table S4. Mendelian randomization analysis of eQTL in blood on rosacea
Tissue	Gene	Method	nSNP	Beta	Se	P value	OR	OR_lci95	OR_uci95
Blood	SLC22A5	Inverse variance weighted	89	-0.240339	0.0214962	5.08e-29	0.786361	0.753918	0.820201
Blood	SLC22A4	Inverse variance weighted	46	-0.352467	0.0473628	9.93e-14	0.702952	0.640633	0.771332
Blood	GRIN3B	Inverse variance weighted	5	-0.681152	0.118454	8.91e-09	0.506034	0.401189	0.638278
Blood	CROT	Inverse variance weighted	16	-0.49371	0.0866174	1.2e-08	0.610358	0.515056	0.723294
Blood	IRF1	Inverse variance weighted	3	1.64992	0.296801	2.71e-08	5.20657	2.91011	9.31523
Blood	ZP3	Inverse variance weighted	12	-0.429631	0.07805	3.7e-08	0.650749	0.55844	0.758318
Blood	GATM	Inverse variance weighted	43	-0.194011	0.0354789	4.54e-08	0.823649	0.76832	0.882963
Blood	ABCA7	Inverse variance weighted	17	-0.318664	0.0590167	6.68e-08	0.72712	0.647694	0.816285
Blood	NDFIP1	Inverse variance weighted	23	0.324734	0.0653236	6.66e-07	1.38366	1.21738	1.57266
Blood	NUCB1	Inverse variance weighted	23	0.203401	0.0418811	1.19e-06	1.22556	1.12898	1.33041
Blood	ENTPD6	Inverse variance weighted	10	0.522283	0.111246	2.67e-06	1.68587	1.35559	2.09662
Blood	GZMK	Inverse variance weighted	11	0.470572	0.100618	2.91e-06	1.60091	1.31438	1.94991
Blood	ETFDH	Inverse variance weighted	28	-0.220551	0.0476847	3.74e-06	0.802077	0.730509	0.880655
Blood	CTSC	Inverse variance weighted	55	-0.13113	0.0285058	4.22e-06	0.877104	0.829442	0.927503
Blood	ATP10A	Inverse variance weighted	20	0.238244	0.0525693	5.84e-06	1.26902	1.14477	1.40675
Blood	ANXA1	Inverse variance weighted	32	0.210122	0.0463976	5.93e-06	1.23383	1.12658	1.35129
Blood	GPD2	Inverse variance weighted	37	-0.238094	0.0525782	5.94e-06	0.788129	0.710954	0.873681
Blood	CD37	Inverse variance weighted	16	-0.298724	0.0676706	1.01e-05	0.741764	0.649626	0.84697
Blood	GBA	Inverse variance weighted	7	0.356204	0.0812154	1.15e-05	1.4279	1.21777	1.67429
Blood	HAVCR2	Inverse variance weighted	15	-0.395514	0.0905669	1.26e-05	0.673334	0.563817	0.804123

## Sheet: Table S5
Table S5. Mendelian randomization analysis of eQTL in skin tissue on rosacea MR: Mendelian randomization. N: number of SNPs included in the MR analysis. CI95: 95% confidence interval.
Tissue	Gene	Method	nSNP	Beta	Se	P value	OR	OR_lci95	OR_uci95
sun-exposed	MUC4	Inverse variance weighted	6	-0.11507	0.0231751	6.86063e-07	0.891303	0.851723	0.932723
sun-exposed	HLA-DRB5	Inverse variance weighted	7	0.0766744	0.0174563	1.12131e-05	1.07969	1.04337	1.11727
sun-exposed	SLC22A5	Inverse variance weighted	3	-0.29567	0.0680656	1.39976e-05	0.744033	0.651109	0.850219
Skin_Sun	POU5F1	Inverse variance weighted	7	-0.103831	0.0254526	4.51547e-05	0.901378	0.857514	0.947485
Skin_Sun	C4B	Inverse variance weighted	3	-0.147564	0.0364199	5.08362e-05	0.862807	0.803364	0.926648
nonsun-exposed	HLA-DRB5	Inverse variance weighted	15	0.0986035	0.0132062	8.23669e-14	1.10363	1.07543	1.13257
nonsun-exposed	C4A	Inverse variance weighted	9	0.118849	0.0204801	6.50797e-09	1.1262	1.08189	1.17233
nonsun-exposed	SLC22A5	Wald ratio	1	-0.415002	0.084029	7.86073e-07	0.660339	0.560067	0.778563
nonsun-exposed	CYP21A2	Inverse variance weighted	6	-0.12325	0.0254009	1.22102e-06	0.884042	0.841107	0.929169

## Sheet: Table S6
Table S6. Results of heterogeneity test
Tissue	Gene	Method	Q	Q_df	Q_pval
Blood	SLC22A5	MR Egger	98.3185	87	0.191201
Blood	SLC22A5	Inverse variance weighted	98.5163	88	0.208123
Blood	SLC22A4	MR Egger	66.1875	44	0.0168622
Blood	SLC22A4	Inverse variance weighted	74.3018	45	0.00387886
Blood	GRIN3B	MR Egger	2.13411	3	0.545043
Blood	GRIN3B	Inverse variance weighted	2.29143	4	0.682329
Blood	CROT	MR Egger	14.3848	14	0.421456
Blood	CROT	Inverse variance weighted	14.3915	15	0.496065
Blood	IRF1	MR Egger	1.93709	1	0.163985
Blood	IRF1	Inverse variance weighted	2.46798	2	0.291129
Blood	ZP3	MR Egger	7.38778	10	0.688398
Blood	ZP3	Inverse variance weighted	7.76138	11	0.734507
Blood	GATM	MR Egger	36.934	41	0.651898
Blood	GATM	Inverse variance weighted	41.9118	42	0.474803
Blood	ABCA7	MR Egger	17.4908	15	0.290382
Blood	ABCA7	Inverse variance weighted	18.0527	16	0.320822
Blood	NDFIP1	MR Egger	14.812	21	0.832264
Blood	NDFIP1	Inverse variance weighted	14.8608	22	0.86814
Blood	NUCB1	MR Egger	9.95543	21	0.979485
Blood	NUCB1	Inverse variance weighted	10.7011	22	0.978757
Blood	ENTPD6	MR Egger	6.8795	8	0.549688
Blood	ENTPD6	Inverse variance weighted	6.91346	9	0.646129
Blood	GZMK	MR Egger	5.611	9	0.778131
Blood	GZMK	Inverse variance weighted	6.26031	10	0.792939
Blood	ETFDH	MR Egger	13.0578	26	0.983451
Blood	ETFDH	Inverse variance weighted	14.5696	27	0.975046
Blood	CTSC	MR Egger	52.5021	53	0.493477
Blood	CTSC	Inverse variance weighted	52.5575	54	0.530176
Blood	ATP10A	MR Egger	18.7593	18	0.406787
Blood	ATP10A	Inverse variance weighted	18.7976	19	0.469891
Blood	ANXA1	MR Egger	36.2983	30	0.198472
Blood	ANXA1	Inverse variance weighted	38.3117	31	0.171697
Blood	GPD2	MR Egger	39.6727	35	0.269492
Blood	GPD2	Inverse variance weighted	39.681	36	0.309286
Blood	CD37	MR Egger	11.0219	14	0.684318
Blood	CD37	Inverse variance weighted	11.4939	15	0.716864
Blood	GBA	MR Egger	3.33437	5	0.648584
Blood	GBA	Inverse variance weighted	3.9417	6	0.684566
Blood	HAVCR2	MR Egger	7.01467	13	0.901394
Blood	HAVCR2	Inverse variance weighted	7.43454	14	0.916661
sun-exposed	MUC4	MR Egger	2.93703	4	0.568418
sun-exposed	MUC4	Inverse variance weighted	3.88808	5	0.565639
sun-exposed	HLA-DRB5	MR Egger	3.90351	5	0.56339
sun-exposed	HLA-DRB5	Inverse variance weighted	4.63653	6	0.591202
sun-exposed	SLC22A5	MR Egger	2.00208	1	0.157084
sun-exposed	SLC22A5	Inverse variance weighted	3.2275	2	0.19914
nonsun-exposed	HLA-DRB5	MR Egger	11.2408	13	0.590656
nonsun-exposed	HLA-DRB5	Inverse variance weighted	11.5888	14	0.639284
nonsun-exposed	C4A	MR Egger	3.55014	7	0.829887
nonsun-exposed	C4A	Inverse variance weighted	6.04028	8	0.64272
nonsun-exposed	CYP21A2	MR Egger	1.31806	4	0.858304
nonsun-exposed	CYP21A2	Inverse variance weighted	4.50236	5	0.479568

## Sheet: Table S7
Table S7. Results of MR Egger intercept horizontal pleiotropy test
Tissue	Gene	Intercept	Se	P value
Blood	SLC22A5	-0.0051474	0.0123044	0.67673
Blood	SLC22A4	-0.0425061	0.0183015	0.024892
Blood	GRIN3B	0.0123025	0.0310168	0.718163
Blood	CROT	0.00177228	0.0218462	0.936491
Blood	IRF1	0.0408065	0.0779477	0.692971
Blood	ZP3	-0.0166525	0.0272447	0.554692
Blood	GATM	-0.0272477	0.0122127	0.0312052
Blood	ABCA7	0.0123635	0.0178104	0.498183
Blood	NDFIP1	-0.00399705	0.0180926	0.827287
Blood	NUCB1	0.0160494	0.0185859	0.397605
Blood	ENTPD6	0.00824921	0.0447651	0.858381
Blood	GZMK	-0.0266355	0.0330547	0.441127
Blood	ETFDH	0.0189293	0.0153952	0.229873
Blood	CTSC	0.00292693	0.0124427	0.814935
Blood	ATP10A	0.00497514	0.025951	0.850113
Blood	ANXA1	0.0257601	0.0199693	0.206912
Blood	GPD2	-0.00136483	0.015886	0.932024
Blood	CD37	0.0172594	0.0251217	0.503285
Blood	GBA	-0.0328105	0.0421017	0.471052
Blood	HAVCR2	0.013425	0.0207183	0.528278
sun-exposed	MUC4	-0.0428085	0.0438963	0.384672
sun-exposed	HLA-DRB5	0.0241761	0.0282377	0.431016
sun-exposed	SLC22A5	1.54923	1.98022	0.577356
nonsun-exposed	HLA-DRB5	0.0104006	0.0176286	0.565316
nonsun-exposed	C4A	-0.0648641	0.0411048	0.158569
nonsun-exposed	CYP21A2	0.0938513	0.0525937	0.148908

## Sheet: Table S8
Table S8. Results of the Steiger directionality test Both causal directions were tested. SNP r2: explained variance by the included SNPs on the exposure or outcome.
Tissue	Exposure	Outcome	SNP r2 exposure	SNP r2 outcome	Correct direction	Steiger p-value
Blood	SLC22A5	Rosacea	0.64742	0.000572809	TRUE	0
Blood	GRIN3B	Rosacea	0.0150637	8.21775e-05	TRUE	7.53109e-86
Blood	CROT	Rosacea	0.0793579	0.00012853	TRUE	0
Blood	IRF1	Rosacea	0.00488371	9.38322e-05	TRUE	3.68657e-25
Blood	ZP3	Rosacea	0.0675885	8.92227e-05	TRUE	0
Blood	ABCA7	Rosacea	0.0976886	0.000118209	TRUE	0
Blood	NDFIP1	Rosacea	0.0831789	9.3731e-05	TRUE	0
Blood	NUCB1	Rosacea	0.0918559	7.92444e-05	TRUE	0
Blood	ENTPD6	Rosacea	0.0371879	6.99806e-05	TRUE	2.68564e-226
Blood	GZMK	Rosacea	0.0349543	6.50187e-05	TRUE	1.32899e-212
Blood	ETFDH	Rosacea	0.113967	8.32863e-05	TRUE	0
Blood	CTSC	Rosacea	0.384256	0.000195557	TRUE	0
Blood	ATP10A	Rosacea	0.116075	9.40573e-05	TRUE	0
Blood	ANXA1	Rosacea	0.187393	0.00016071	TRUE	0
Blood	GPD2	Rosacea	0.162002	0.000146637	TRUE	0
Blood	CD37	Rosacea	0.0914148	7.32591e-05	TRUE	0
Blood	GBA	Rosacea	0.0177368	5.78802e-05	TRUE	1.59613e-104
Blood	HAVCR2	Rosacea	0.0480419	6.65181e-05	TRUE	1.02355e-297
sun-exposed	MUC4	Rosacea	0.634764	6.59636e-05	TRUE	6.40497e-155
sun-exposed	HLA-DRB5	Rosacea	1.14636	5.53035e-05	TRUE	NA
sun-exposed	SLC22A5	Rosacea	0.711944	0.00015051	TRUE	3.46932e-197
nonsun-exposed	HLA-DRB5	Rosacea	2.30474	0.000155624	TRUE	NA
nonsun-exposed	C4A	Rosacea	0.906769	9.18e-05	TRUE	0
nonsun-exposed	SLC22A5	Rosacea	0.407354	0.000120241	TRUE	8.41898e-64
nonsun-exposed	CYP21A2	Rosacea	0.528502	6.48e-05	TRUE	2.53e-95

## Sheet: Table S9
Table S9. Results of SMR and HEIDI test
	ProbeID	Gene	TopSNP	A1	A2	b_SMR	se_SMR	p_SMR	p_HEIDI	nsnp_HEIDI	Bonferroni	FDR
Blood	ENSG00000072682	P4HA2	rs11955347	A	G	1.52878	0.30418	5.01E-07	0.00484	20	0.00393337	0.00786673
Blood	ENSG00000197375	SLC225A	rs11242109	T	G	-0.209911	0.0408254	2.72E-07	0.0468688	20	0.00393337	0.00427511
Blood	ENSG00000125347	IRF1	rs11741255	A	G	2.00242	0.407649	9.01E-07	0.209983	20	0.00471542	0.0141463
sun-exposed	ENSG00000131435	PDLIM4	rs112537099	G	C	-0.539529	0.109302	7.967836e-07	0.00282939	20	0.00353772	0.00707544
sun-exposed	ENSG00000197375	SLC22A5	rs2631367	G	C	-0.31123	0.0621734	5.5617e-07	0.00549916	20	0.00353772	0.00493879

## Sheet: Table S10
Table S10. Differentially expressed results of GEO analysis
subtypes	adj.P.Val	P.Value	t	B	logFC	Gene.symbol	Gene.title
ETR	1.98e-03	2.43e-04	-4.71	0.271875	-1.69	IRF1	interferon regulatory factor 1
PPR	8.93e-05	7.13e-06	-6.52638	3.63913	-2.4778	IRF1	interferon regulatory factor 1
PhR	3.98e-05	3.35e-06	-6.91971	4.36077	-1.52751	IRF1	interferon regulatory factor 1
ETR	1.30e-06	5.85e-09	1.13e+01	10.9549	1.03	SLC22A5	solute carrier family 22 member 5
PPR	3.10e-05	1.88e-06	7.28443	5.00629	1.1074	SLC22A5	solute carrier family 22 member 5
PhR	3.38e-08	2.49e-10	13.788	14.0503	1.00219	SLC22A5	solute carrier family 22 member 5

[truncated: 2 more sheets: Table S11, Table S12]
